# Supplementary material for: Pathway centric analysis for single-cell RNA-seq and spatial transcriptomics data with GSDensity
Source: Nat Commun. 2023 Dec 18;14:8416. doi: 10.1038/s41467-023-44206-x (PMC10728201; doi:10.1038/s41467-023-44206-x)
Supplement: Supplementary file 4 — SourceData [file 41467_2023_44206_MOESM4_ESM.xlsx]

## Sheet: Fig2c_e_SupFig2
	gene.set	kld	gene.set.length	rkld.mean	rkld.sd	p.value	p.adj	set.category	nlogp
pbmc3k.1	all.marker.set_1_1	-3.14778	44	-5.70738	0.503294	1.83142419969505e-07	1.12703027673542e-06	all.marker.set	6.73721
pbmc3k.2	all.marker.set_1_2	-3.31065	44	-5.70785	0.455335	7.02050937142755e-08	4.88383260621047e-07	all.marker.set	7.15363
pbmc3k.3	all.marker.set_1_3	-3.3405	44	-5.69083	0.377251	2.32993277423947e-10	2.19287790516656e-09	all.marker.set	9.63266
pbmc3k.4	all.marker.set_1_4	-3.23865	44	-5.76831	0.373318	6.17160362742106e-12	6.58304386924913e-11	all.marker.set	11.2096
pbmc3k.5	all.marker.set_1_5	-3.38982	44	-5.70853	0.412876	9.77184506599351e-09	7.81747605279481e-08	all.marker.set	8.01002
pbmc3k.6	all.marker.set_2_1	-2.72792	45	-5.66547	0.397781	7.63131939859118e-14	1.11001009434054e-12	all.marker.set	13.1174
pbmc3k.7	all.marker.set_2_2	-2.46097	45	-5.72572	0.347452	2.82694063803716e-21	7.53850836809909e-20	all.marker.set	20.5487
pbmc3k.8	all.marker.set_2_3	-2.57395	45	-5.75831	0.426836	4.31352618662562e-14	6.90164189860099e-13	all.marker.set	13.3652
pbmc3k.9	all.marker.set_2_4	-2.64118	45	-5.70153	0.447843	4.14239377907485e-12	4.73416431894269e-11	all.marker.set	11.3827
pbmc3k.10	all.marker.set_2_5	-2.58165	45	-5.76675	0.419423	1.5507165046377e-14	2.75682934157813e-13	all.marker.set	13.8095
pbmc3k.11	all.marker.set_3_1	-2.13309	92	-6.37005	0.38219	7.33537505718296e-29	1.17366000914927e-26	all.marker.set	28.1346
pbmc3k.12	all.marker.set_3_2	-2.15232	92	-6.4346	0.435652	4.198021766412e-23	1.6792087065648e-21	all.marker.set	22.377
pbmc3k.13	all.marker.set_3_3	-1.97087	92	-6.43315	0.405979	2.10194863949382e-28	1.68155891159506e-26	all.marker.set	27.6774
pbmc3k.14	all.marker.set_3_4	-2.2302	92	-6.41871	0.386058	1.00338173285506e-27	5.35136924189365e-26	all.marker.set	26.9985
pbmc3k.15	all.marker.set_3_5	-2.18341	92	-6.46885	0.448041	5.61852961517145e-22	1.79792947685486e-20	all.marker.set	21.2504
pbmc3k.16	all.marker.set_4_1	-2.99507	27	-5.26101	0.456521	3.46173073809483e-07	2.05139599294508e-06	all.marker.set	6.46071
pbmc3k.17	all.marker.set_4_2	-2.43867	27	-5.36279	0.476466	4.20165019125117e-10	3.73480017000104e-09	all.marker.set	9.37658
pbmc3k.18	all.marker.set_4_3	-3.09603	27	-5.16788	0.54833	7.89007745271605e-05	0.000300574	all.marker.set	4.10292
pbmc3k.19	all.marker.set_4_4	-2.72249	27	-5.29785	0.466298	1.66628119968481e-08	1.26954758071224e-07	all.marker.set	7.77825
pbmc3k.20	all.marker.set_4_5	-2.91351	27	-5.17862	0.441818	1.47355488831117e-07	9.43075128519149e-07	all.marker.set	6.83163
pbmc3k.21	all.marker.set_5_1	-4.06773	44	-5.74483	0.389488	8.31504118270594e-06	4.03153511888773e-05	all.marker.set	5.08014
pbmc3k.22	all.marker.set_5_2	-4.15296	44	-5.69439	0.445945	0.000273574	0.000893303	all.marker.set	3.56292
pbmc3k.23	all.marker.set_5_3	-4.14506	44	-5.63443	0.486329	0.00109757	0.00319295	all.marker.set	2.95957
pbmc3k.24	all.marker.set_5_4	-3.8224	44	-5.69643	0.393983	9.84260851791202e-07	5.24939120955308e-06	all.marker.set	6.00689
pbmc3k.25	all.marker.set_5_5	-4.10437	44	-5.74937	0.445191	0.00010992	0.000382332	all.marker.set	3.95892
pbmc3k.26	all.marker.set_6_1	-2.30521	17	-4.81574	0.515493	5.57527892731105e-07	3.18587367274917e-06	all.marker.set	6.25373
pbmc3k.27	all.marker.set_6_2	-1.81728	17	-4.80747	0.459492	3.81783681331286e-11	3.81783681331286e-10	all.marker.set	10.4182
pbmc3k.28	all.marker.set_6_3	-2.42364	17	-4.78362	0.519274	2.74981045856006e-06	1.41925701086971e-05	all.marker.set	5.5607
pbmc3k.29	all.marker.set_6_4	-2.40489	17	-4.74591	0.524095	3.97005712389555e-06	1.98502856194778e-05	all.marker.set	5.4012
pbmc3k.30	all.marker.set_6_5	-2.21996	17	-4.82026	0.541598	7.88728932007217e-07	4.35160790072947e-06	all.marker.set	6.10307
pbmc3k.31	all.marker.set_7_1	-2.97791	18	-4.87435	0.498199	7.04472492697304e-05	0.000289014	all.marker.set	4.15214
pbmc3k.32	all.marker.set_7_2	-2.94846	18	-4.88713	0.494163	4.37044631884107e-05	0.000188992	all.marker.set	4.35947
pbmc3k.33	all.marker.set_7_3	-3.00364	18	-4.88065	0.495272	7.53671596869205e-05	0.000300574	all.marker.set	4.12282
pbmc3k.34	all.marker.set_7_4	-3.06692	18	-4.89485	0.483373	7.79093600676404e-05	0.000300574	all.marker.set	4.10841
pbmc3k.35	all.marker.set_7_5	-2.80218	18	-4.9024	0.507357	1.74015617667864e-05	8.1889702431936e-05	all.marker.set	4.75941
pbmc3k.36	all.marker.set_8_1	-5.78051	72	-6.15732	0.413637	0.181158	0.278704	all.marker.set	0.741944
pbmc3k.37	all.marker.set_8_2	-5.81961	72	-6.14872	0.365494	0.183936	0.278729	all.marker.set	0.735333
pbmc3k.38	all.marker.set_8_3	-5.67877	72	-6.20279	0.405975	0.0983889	0.172991	all.marker.set	1.00705
pbmc3k.39	all.marker.set_8_4	-5.85382	72	-6.1795	0.37538	0.19281	0.288313	all.marker.set	0.714872
pbmc3k.40	all.marker.set_8_5	-5.71949	72	-6.22515	0.425688	0.117439	0.19969	all.marker.set	0.930186
pbmc3k.41	marker.mix1.set_1_1	-4.40563	44	-5.77659	0.369562	0.000103752	0.000377281	marker.mix1.set	3.984
pbmc3k.42	marker.mix1.set_1_2	-4.64962	44	-5.76319	0.337084	0.000477401	0.00146893	marker.mix1.set	3.32112
pbmc3k.43	marker.mix1.set_1_3	-4.56088	44	-5.70915	0.421973	0.00325222	0.00853042	marker.mix1.set	2.48782
pbmc3k.44	marker.mix1.set_1_4	-4.52056	44	-5.76409	0.396364	0.000852392	0.00257326	marker.mix1.set	3.06936
pbmc3k.45	marker.mix1.set_1_5	-4.52392	44	-5.70903	0.428508	0.00284042	0.00770284	marker.mix1.set	2.54662
pbmc3k.46	marker.mix1.set_2_1	-4.22081	44	-5.76463	0.450896	0.000308659	0.000982181	marker.mix1.set	3.51052
pbmc3k.47	marker.mix1.set_2_2	-3.79896	44	-5.6212	0.459619	3.67480278339811e-05	0.000163325	marker.mix1.set	4.43477
pbmc3k.48	marker.mix1.set_2_3	-3.79713	44	-5.73477	0.366002	5.98132431285124e-08	4.35005404570999e-07	marker.mix1.set	7.2232
pbmc3k.49	marker.mix1.set_2_4	-3.84708	44	-5.73269	0.460265	2.09446640552902e-05	9.57470356813266e-05	marker.mix1.set	4.67893
pbmc3k.50	marker.mix1.set_2_5	-3.72366	44	-5.70468	0.380641	9.72927120410169e-08	6.48618080273446e-07	marker.mix1.set	7.01192
pbmc3k.51	marker.mix1.set_3_1	-3.65776	92	-6.417	0.386399	4.63558650799772e-13	6.18078201066363e-12	marker.mix1.set	12.3339
pbmc3k.52	marker.mix1.set_3_2	-3.21695	92	-6.37491	0.369326	6.1230104633385e-18	1.39954524876309e-16	marker.mix1.set	17.213
pbmc3k.53	marker.mix1.set_3_3	-3.82833	92	-6.42648	0.430521	7.9525789921146e-10	6.69690862493861e-09	marker.mix1.set	9.09949
pbmc3k.54	marker.mix1.set_3_4	-3.9947	92	-6.46211	0.351952	1.18603621176338e-12	1.45973687601647e-11	marker.mix1.set	11.9259
pbmc3k.55	marker.mix1.set_3_5	-3.85171	92	-6.40437	0.327492	3.23187705695838e-15	6.46375411391676e-14	marker.mix1.set	14.4905
pbmc3k.56	marker.mix1.set_4_1	-4.61362	26	-5.20222	0.445535	0.0932293	0.167603	marker.mix1.set	1.03045
pbmc3k.57	marker.mix1.set_4_2	-4.27977	26	-5.17831	0.470154	0.027992	0.0622044	marker.mix1.set	1.55297
pbmc3k.58	marker.mix1.set_4_3	-4.61936	26	-5.23738	0.484152	0.10089	0.173574	marker.mix1.set	0.996152
pbmc3k.59	marker.mix1.set_4_4	-4.44614	26	-5.14688	0.429046	0.0512074	0.0987131	marker.mix1.set	1.29067
pbmc3k.60	marker.mix1.set_4_5	-4.33173	26	-5.13748	0.49085	0.050344	0.0982323	marker.mix1.set	1.29805
pbmc3k.61	marker.mix1.set_5_1	-4.11614	44	-5.75448	0.434834	8.23696337268372e-05	0.000306492	marker.mix1.set	4.08423
pbmc3k.62	marker.mix1.set_5_2	-5.98141	44	-5.68978	0.406629	0.763375	0.817503	marker.mix1.set	0.117262
pbmc3k.63	marker.mix1.set_5_3	-4.80853	44	-5.71271	0.427103	0.0171293	0.0409057	marker.mix1.set	1.76626
pbmc3k.64	marker.mix1.set_5_4	-5.45581	44	-5.79471	0.397662	0.197043	0.291915	marker.mix1.set	0.70544
pbmc3k.65	marker.mix1.set_5_5	-4.57163	44	-5.68591	0.465444	0.00833257	0.0205109	marker.mix1.set	2.07922
pbmc3k.66	marker.mix1.set_6_1	-2.94476	16	-4.68812	0.590679	0.00158141	0.00443905	marker.mix1.set	2.80095
pbmc3k.67	marker.mix1.set_6_2	-3.68219	16	-4.80892	0.458493	0.006996	0.0177676	marker.mix1.set	2.15515
pbmc3k.68	marker.mix1.set_6_3	-2.85038	16	-4.76047	0.558498	0.00031307	0.000982181	marker.mix1.set	3.50436
pbmc3k.69	marker.mix1.set_6_4	-2.89048	16	-4.85966	0.541152	0.000136923	0.00046612	marker.mix1.set	3.86352
pbmc3k.70	marker.mix1.set_6_5	-3.05555	16	-4.83281	0.494267	0.000161731	0.000539102	marker.mix1.set	3.79121
pbmc3k.71	marker.mix1.set_7_1	-4.22201	18	-4.92965	0.491378	0.0749188	0.137782	marker.mix1.set	1.12541
pbmc3k.72	marker.mix1.set_7_2	-4.15885	18	-4.99677	0.460975	0.0345549	0.0727472	marker.mix1.set	1.46149
pbmc3k.73	marker.mix1.set_7_3	-4.523	18	-4.79073	0.506189	0.298436	0.415215	marker.mix1.set	0.525149
pbmc3k.74	marker.mix1.set_7_4	-3.75064	18	-4.81341	0.450141	0.00911388	0.0220943	marker.mix1.set	2.0403
pbmc3k.75	marker.mix1.set_7_5	-4.20772	18	-4.8939	0.440491	0.0596464	0.11097	marker.mix1.set	1.22442
pbmc3k.76	marker.mix1.set_8_1	-5.6774	72	-6.19411	0.398811	0.0975544	0.172991	marker.mix1.set	1.01075
pbmc3k.77	marker.mix1.set_8_2	-6.27514	72	-6.20029	0.391026	0.575904	0.682553	marker.mix1.set	0.23965
pbmc3k.78	marker.mix1.set_8_3	-6.06006	72	-6.16778	0.376215	0.387316	0.512153	marker.mix1.set	0.411935
pbmc3k.79	marker.mix1.set_8_4	-6.43879	72	-6.22388	0.363803	0.722649	0.791945	marker.mix1.set	0.141072
pbmc3k.80	marker.mix1.set_8_5	-5.72717	72	-6.14043	0.419852	0.162485	0.259137	marker.mix1.set	0.789187
pbmc3k.81	marker.mix3.set_1_1	-5.20716	44	-5.69723	0.442539	0.134058	0.220435	marker.mix3.set	0.872706
pbmc3k.82	marker.mix3.set_1_2	-4.98777	44	-5.73104	0.397091	0.0306167	0.0661983	marker.mix3.set	1.51404
pbmc3k.83	marker.mix3.set_1_3	-5.5138	44	-5.78127	0.396073	0.249734	0.350504	marker.mix3.set	0.602523
pbmc3k.84	marker.mix3.set_1_4	-5.72267	44	-5.744	0.479092	0.48225	0.593539	marker.mix3.set	0.316728
pbmc3k.85	marker.mix3.set_1_5	-5.86654	44	-5.78755	0.414776	0.575522	0.682553	marker.mix3.set	0.239938
pbmc3k.86	marker.mix3.set_2_1	-4.94522	44	-5.71056	0.410336	0.0310799	0.0663037	marker.mix3.set	1.50752
pbmc3k.87	marker.mix3.set_2_2	-5.38996	44	-5.65979	0.345701	0.217538	0.310769	marker.mix3.set	0.662465
pbmc3k.88	marker.mix3.set_2_3	-5.06815	44	-5.7437	0.377094	0.0366085	0.0760696	marker.mix3.set	1.43642
pbmc3k.89	marker.mix3.set_2_4	-4.64315	44	-5.74794	0.402813	0.00304687	0.00812498	marker.mix3.set	2.51615
pbmc3k.90	marker.mix3.set_2_5	-5.42529	44	-5.74442	0.429085	0.228515	0.323561	marker.mix3.set	0.641086
pbmc3k.91	marker.mix3.set_3_1	-4.99018	92	-6.49267	0.390363	5.93078377118479e-05	0.000249717	marker.mix3.set	4.22689
pbmc3k.92	marker.mix3.set_3_2	-5.53066	92	-6.483	0.343812	0.00280351	0.00770284	marker.mix3.set	2.5523
pbmc3k.93	marker.mix3.set_3_3	-5.01052	92	-6.40321	0.376253	0.000107173	0.00038106	marker.mix3.set	3.96991
pbmc3k.94	marker.mix3.set_3_4	-5.54925	92	-6.34923	0.328378	0.00742239	0.018556	marker.mix3.set	2.12946
pbmc3k.95	marker.mix3.set_3_5	-5.27868	92	-6.4008	0.364931	0.00105296	0.00311987	marker.mix3.set	2.97759
pbmc3k.96	marker.mix3.set_4_1	-4.17445	24	-5.11697	0.491854	0.0276662	0.0622044	marker.mix3.set	1.55805
pbmc3k.97	marker.mix3.set_4_2	-5.37673	24	-5.14192	0.479424	0.687854	0.764283	marker.mix3.set	0.162504
pbmc3k.98	marker.mix3.set_4_3	-4.2039	24	-5.02953	0.511859	0.0533724	0.101662	marker.mix3.set	1.27268
pbmc3k.99	marker.mix3.set_4_4	-5.51753	24	-5.14053	0.493431	0.777573	0.817503	marker.mix3.set	0.109259
pbmc3k.100	marker.mix3.set_4_5	-4.15731	24	-5.11608	0.501286	0.0278986	0.0622044	marker.mix3.set	1.55442
pbmc3k.101	marker.mix3.set_5_1	-5.20981	44	-5.71962	0.398341	0.100306	0.173574	marker.mix3.set	0.998673
pbmc3k.102	marker.mix3.set_5_2	-5.73306	44	-5.75352	0.403415	0.479771	0.593539	marker.mix3.set	0.318966
pbmc3k.103	marker.mix3.set_5_3	-5.69353	44	-5.70544	0.434901	0.489079	0.597348	marker.mix3.set	0.310621
pbmc3k.104	marker.mix3.set_5_4	-6.12994	44	-5.70799	0.410899	0.847768	0.875115	marker.mix3.set	0.0717232
pbmc3k.105	marker.mix3.set_5_5	-5.75482	44	-5.71183	0.419797	0.540782	0.650565	marker.mix3.set	0.266978
pbmc3k.106	marker.mix3.set_6_1	-4.49887	20	-4.88639	0.431654	0.184658	0.278729	marker.mix3.set	0.733632
pbmc3k.107	marker.mix3.set_6_2	-4.88538	20	-5.00467	0.496812	0.405127	0.526994	marker.mix3.set	0.392409
pbmc3k.108	marker.mix3.set_6_3	-4.96823	20	-5.03888	0.498459	0.443646	0.558924	marker.mix3.set	0.352964
pbmc3k.109	marker.mix3.set_6_4	-3.81286	20	-4.94149	0.455087	0.00656854	0.0169511	marker.mix3.set	2.18253
pbmc3k.110	marker.mix3.set_6_5	-4.17647	20	-4.98237	0.45462	0.0381396	0.0782352	marker.mix3.set	1.41862
pbmc3k.111	marker.mix3.set_7_1	-4.61663	20	-5.00286	0.411523	0.173985	0.270268	marker.mix3.set	0.759488
pbmc3k.112	marker.mix3.set_7_2	-4.48684	20	-4.98301	0.506376	0.16358	0.259137	marker.mix3.set	0.78627
pbmc3k.113	marker.mix3.set_7_3	-4.21518	20	-4.99452	0.451461	0.0421492	0.0842985	marker.mix3.set	1.37521
pbmc3k.114	marker.mix3.set_7_4	-4.30765	20	-4.96165	0.457419	0.0763921	0.138895	marker.mix3.set	1.11695
pbmc3k.115	marker.mix3.set_7_5	-4.52595	20	-4.91578	0.470989	0.203928	0.297595	marker.mix3.set	0.690524
pbmc3k.116	marker.mix3.set_8_1	-5.52578	72	-6.17917	0.415612	0.0579612	0.109103	marker.mix3.set	1.23686
pbmc3k.117	marker.mix3.set_8_2	-5.48028	72	-6.13545	0.397966	0.0498513	0.0982323	marker.mix3.set	1.30232
pbmc3k.118	marker.mix3.set_8_3	-5.47179	72	-6.23746	0.406199	0.0297173	0.0651338	marker.mix3.set	1.52699
pbmc3k.119	marker.mix3.set_8_4	-5.60213	72	-6.22853	0.35636	0.0393954	0.0797881	marker.mix3.set	1.40455
pbmc3k.120	marker.mix3.set_8_5	-5.99794	72	-6.14556	0.39529	0.35441	0.476517	marker.mix3.set	0.450494
pbmc3k.121	random.set_1	-5.19889	16	-4.80491	0.515988	0.777428	0.817503	random.set	0.10934
pbmc3k.122	random.set_2	-5.98575	44	-5.66774	0.443892	0.76313	0.817503	random.set	0.117401
pbmc3k.123	random.set_3	-5.89729	44	-5.72645	0.416032	0.65933	0.748176	random.set	0.180897
pbmc3k.124	random.set_4	-6.18736	72	-6.25481	0.341808	0.42179	0.539891	random.set	0.374904
pbmc3k.125	random.set_5	-4.588	16	-4.74422	0.479928	0.372394	0.496526	random.set	0.428997
pbmc3k.126	random.set_6	-6.94982	92	-6.42602	0.419163	0.894282	0.905602	random.set	0.0485257
pbmc3k.127	random.set_7	-6.16511	44	-5.80956	0.449302	0.785626	0.817503	random.set	0.104784
pbmc3k.128	random.set_8	-5.65188	24	-5.16218	0.449485	0.862025	0.884128	random.set	0.0644801
pbmc3k.129	random.set_9	-5.21949	26	-5.22617	0.431326	0.493825	0.598575	random.set	0.306427
pbmc3k.130	random.set_10	-4.48106	20	-4.9715	0.462648	0.144557	0.233627	random.set	0.839962
pbmc3k.131	random.set_11	-4.86984	18	-4.94532	0.458821	0.434663	0.551953	random.set	0.361847
pbmc3k.132	random.set_12	-3.70038	16	-4.7603	0.552406	0.0275092	0.0622044	random.set	1.56052
pbmc3k.133	random.set_13	-5.76116	44	-5.65942	0.431591	0.593179	0.692764	random.set	0.226814
pbmc3k.134	random.set_14	-6.03702	45	-5.80234	0.416101	0.713626	0.787449	random.set	0.146529
pbmc3k.135	random.set_15	-5.96334	72	-6.15316	0.372391	0.30512	0.420855	random.set	0.51553
pbmc3k.136	random.set_16	-4.87238	24	-5.25928	0.488354	0.214104	0.308619	random.set	0.669375
pbmc3k.137	random.set_17	-5.83003	44	-5.6932	0.448463	0.619865	0.718684	random.set	0.207703
pbmc3k.138	random.set_18	-5.33042	44	-5.7403	0.364057	0.130107	0.216844	random.set	0.8857
pbmc3k.139	random.set_19	-5.65583	20	-5.03311	0.499143	0.893907	0.905602	random.set	0.0487078
pbmc3k.140	random.set_20	-6.08733	72	-6.18412	0.376967	0.398682	0.522861	random.set	0.399374
pbmc3k.141	random.set_21	-5.92301	44	-5.77331	0.411984	0.641834	0.734111	random.set	0.192577
pbmc3k.142	random.set_22	-5.90788	44	-5.69505	0.439415	0.685928	0.764283	random.set	0.163721
pbmc3k.143	random.set_23	-5.25889	17	-4.92889	0.503038	0.744089	0.809892	random.set	0.128375
pbmc3k.144	random.set_24	-5.19677	44	-5.66525	0.396283	0.118566	0.19969	random.set	0.92604
pbmc3k.145	random.set_25	-5.40748	45	-5.73134	0.392406	0.204597	0.297595	random.set	0.689101
pbmc3k.146	random.set_26	-6.05283	44	-5.69355	0.451619	0.786847	0.817503	random.set	0.10411
pbmc3k.147	random.set_27	-4.30779	16	-4.81204	0.529412	0.170426	0.267334	random.set	0.768465
pbmc3k.148	random.set_28	-6.04312	44	-5.73431	0.411809	0.77334	0.817503	random.set	0.11163
pbmc3k.149	random.set_29	-5.7794	44	-5.68284	0.413856	0.592243	0.692764	random.set	0.2275
pbmc3k.150	random.set_30	-5.14936	18	-4.94233	0.470628	0.670003	0.754933	random.set	0.173923
pbmc3k.151	random.set_31	-5.54832	44	-5.7091	0.411525	0.348016	0.471886	random.set	0.458401
pbmc3k.152	random.set_32	-4.69864	16	-4.76419	0.546913	0.452303	0.565379	random.set	0.344571
pbmc3k.153	random.set_33	-5.5709	44	-5.72886	0.395374	0.344759	0.471466	random.set	0.462484
pbmc3k.154	random.set_34	-5.81697	92	-6.51605	0.35021	0.0229571	0.0540168	random.set	1.63908
pbmc3k.155	random.set_35	-3.54458	18	-4.93588	0.468303	0.00148446	0.00424131	random.set	2.82843
pbmc3k.156	random.set_36	-5.25536	44	-5.71453	0.416295	0.135016	0.220435	random.set	0.869614
pbmc3k.157	random.set_37	-6.6096	92	-6.46182	0.40516	0.642347	0.734111	random.set	0.19223
pbmc3k.158	random.set_38	-6.30445	24	-5.18532	0.512652	0.985483	0.985483	random.set	0.00635085
pbmc3k.159	random.set_39	-5.62445	44	-5.71392	0.387614	0.408726	0.527388	random.set	0.388568
pbmc3k.160	random.set_40	-6.72906	72	-6.17597	0.390723	0.921548	0.927344	random.set	0.0354822
liver.immune.1	all.marker.set_1_1	-2.9602	48	-5.53176	0.545679	1.22297170534044e-06	7.52597972517194e-06	all.marker.set	5.91258
liver.immune.2	all.marker.set_1_2	-2.95796	48	-5.44092	0.573333	7.42989972056321e-06	3.96261318430038e-05	all.marker.set	5.12902
liver.immune.3	all.marker.set_1_3	-2.90316	48	-5.47423	0.518453	3.5408121512041e-07	2.46317367040285e-06	all.marker.set	6.4509
liver.immune.4	all.marker.set_1_4	-2.87657	48	-5.45027	0.600707	9.15969005806799e-06	4.72758196545445e-05	all.marker.set	5.03812
liver.immune.5	all.marker.set_1_5	-2.77468	48	-5.51802	0.60604	2.99604439915634e-06	1.65299001332764e-05	all.marker.set	5.52345
liver.immune.6	all.marker.set_2_1	-1.52225	13	-4.31471	0.664076	1.30524061108398e-05	6.14230875804226e-05	all.marker.set	4.88431
liver.immune.7	all.marker.set_2_2	-2.02507	13	-4.31682	0.667248	0.000296691	0.00103197	all.marker.set	3.52769
liver.immune.8	all.marker.set_2_3	-2.65969	13	-4.28068	0.705071	0.0107512	0.0252969	all.marker.set	1.96854
liver.immune.9	all.marker.set_2_4	-2.63659	13	-4.24126	0.63296	0.0056192	0.014271	all.marker.set	2.25033
liver.immune.10	all.marker.set_2_5	-2.29488	13	-4.29532	0.745533	0.00364566	0.00967483	all.marker.set	2.43822
liver.immune.11	all.marker.set_3_1	-2.00133	46	-5.49962	0.513202	4.66060600160126e-12	1.06528137179457e-10	all.marker.set	11.3316
liver.immune.12	all.marker.set_3_2	-1.94197	46	-5.4399	0.556827	1.67231438543044e-10	2.22975251390725e-09	all.marker.set	9.77668
liver.immune.13	all.marker.set_3_3	-1.87651	46	-5.47755	0.476578	2.07743931951665e-14	5.53983818537773e-13	all.marker.set	13.6825
liver.immune.14	all.marker.set_3_4	-1.80766	46	-5.4499	0.559599	3.79134516580651e-11	6.06615226529042e-10	all.marker.set	10.4212
liver.immune.15	all.marker.set_3_5	-2.07204	46	-5.51231	0.56634	6.21641850239664e-10	6.06863735589029e-09	all.marker.set	9.20646
liver.immune.16	all.marker.set_4_1	-2.09674	48	-5.53045	0.548042	1.85916097365145e-10	2.28819812141717e-09	all.marker.set	9.73068
liver.immune.17	all.marker.set_4_2	-1.9201	48	-5.46022	0.533456	1.60934753882001e-11	2.86106229123557e-10	all.marker.set	10.7934
liver.immune.18	all.marker.set_4_3	-2.20581	48	-5.53954	0.545101	4.80371151324747e-10	5.12395894746397e-09	all.marker.set	9.31842
liver.immune.19	all.marker.set_4_4	-2.46593	48	-5.57782	0.512779	6.44792719063343e-10	6.06863735589029e-09	all.marker.set	9.19058
liver.immune.20	all.marker.set_4_5	-1.99417	48	-5.57449	0.529091	6.57692130242882e-12	1.31538426048576e-10	all.marker.set	11.182
liver.immune.21	all.marker.set_5_1	-2.91901	56	-5.61473	0.518851	1.02061012870131e-07	7.7760771710576e-07	all.marker.set	6.99114
liver.immune.22	all.marker.set_5_2	-3.19067	56	-5.80568	0.464719	9.16492406379223e-09	7.71783079056188e-08	all.marker.set	8.03787
liver.immune.23	all.marker.set_5_3	-3.20718	56	-5.71446	0.517389	6.29812827890119e-07	4.19875218593413e-06	all.marker.set	6.20079
liver.immune.24	all.marker.set_5_4	-3.22197	56	-5.61565	0.525744	2.64511916068353e-06	1.51149666324773e-05	all.marker.set	5.57755
liver.immune.25	all.marker.set_5_5	-2.87074	56	-5.73732	0.491179	2.67166592646427e-09	2.37481415685713e-08	all.marker.set	8.57322
liver.immune.26	all.marker.set_6_1	-1.36683	96	-6.23074	0.511639	9.85793489903632e-22	3.94317395961453e-20	all.marker.set	21.0062
liver.immune.27	all.marker.set_6_2	-1.27528	96	-6.18791	0.503659	8.87795835339922e-23	4.73491112181292e-21	all.marker.set	22.0517
liver.immune.28	all.marker.set_6_3	-1.33145	96	-6.17362	0.471052	4.35986103817252e-25	3.48788883053802e-23	all.marker.set	24.3605
liver.immune.29	all.marker.set_6_4	-1.2952	96	-6.17673	0.550333	3.65252873879313e-19	1.1688091964138e-17	all.marker.set	18.4374
liver.immune.30	all.marker.set_6_5	-1.25512	96	-6.20077	0.470706	4.01537036171319e-26	6.4245925787411e-24	all.marker.set	25.3963
liver.immune.31	all.marker.set_7_1	-3.98275	28	-5.02612	0.591629	0.038903	0.077806	all.marker.set	1.41002
liver.immune.32	all.marker.set_7_2	-4.07591	28	-5.04023	0.573652	0.0463792	0.0883414	all.marker.set	1.33368
liver.immune.33	all.marker.set_7_3	-3.70461	28	-4.99834	0.516032	0.00608693	0.0152173	all.marker.set	2.2156
liver.immune.34	all.marker.set_7_4	-4.01715	28	-4.9904	0.604603	0.0537271	0.0988085	all.marker.set	1.26981
liver.immune.35	all.marker.set_7_5	-4.15333	28	-5.08518	0.633668	0.0707047	0.121642	all.marker.set	1.15055
liver.immune.36	all.marker.set_8_1	-3.51348	48	-5.68465	0.449141	6.68936400465566e-07	4.28119296297962e-06	all.marker.set	6.17462
liver.immune.37	all.marker.set_8_2	-3.51378	48	-5.52228	0.518288	5.3255460149898e-05	0.000213022	all.marker.set	4.27364
liver.immune.38	all.marker.set_8_3	-3.59815	48	-5.45974	0.514128	0.000146806	0.000572901	all.marker.set	3.83326
liver.immune.39	all.marker.set_8_4	-3.57974	48	-5.59164	0.501878	3.05232169178392e-05	0.000128519	all.marker.set	4.51537
liver.immune.40	all.marker.set_8_5	-3.51252	48	-5.53669	0.502922	2.85074302449753e-05	0.00012379	all.marker.set	4.54504
liver.immune.41	marker.mix1.set_1_1	-3.34085	48	-5.52833	0.612826	0.000178833	0.000665426	marker.mix1.set	3.74755
liver.immune.42	marker.mix1.set_1_2	-4.68701	48	-5.48041	0.549454	0.0743736	0.126593	marker.mix1.set	1.12858
liver.immune.43	marker.mix1.set_1_3	-3.59351	48	-5.52123	0.552231	0.000240797	0.000875624	marker.mix1.set	3.61835
liver.immune.44	marker.mix1.set_1_4	-3.94814	48	-5.56312	0.567506	0.00221529	0.00644448	marker.mix1.set	2.65457
liver.immune.45	marker.mix1.set_1_5	-4.22037	48	-5.53308	0.598641	0.0141605	0.0319109	marker.mix1.set	1.84892
liver.immune.46	marker.mix1.set_2_1	-4.69512	12	-4.26671	0.638834	0.748765	0.793393	marker.mix1.set	0.125655
liver.immune.47	marker.mix1.set_2_2	-3.96221	12	-4.23579	0.653142	0.337658	0.471841	marker.mix1.set	0.471524
liver.immune.48	marker.mix1.set_2_3	-4.36065	12	-4.26795	0.676661	0.554482	0.656558	marker.mix1.set	0.256112
liver.immune.49	marker.mix1.set_2_4	-4.26594	12	-4.25946	0.686889	0.503764	0.620017	marker.mix1.set	0.297773
liver.immune.50	marker.mix1.set_2_5	-2.56281	12	-4.18872	0.730082	0.0129725	0.0296513	marker.mix1.set	1.88698
liver.immune.51	marker.mix1.set_3_1	-3.7651	46	-5.48893	0.543006	0.000750217	0.00250072	marker.mix1.set	3.12481
liver.immune.52	marker.mix1.set_3_2	-3.95036	46	-5.47184	0.571848	0.00389956	0.0100634	marker.mix1.set	2.40898
liver.immune.53	marker.mix1.set_3_3	-3.78894	46	-5.59245	0.519672	0.000259766	0.000923611	marker.mix1.set	3.58542
liver.immune.54	marker.mix1.set_3_4	-3.74358	46	-5.42705	0.54627	0.00102891	0.00329252	marker.mix1.set	2.98762
liver.immune.55	marker.mix1.set_3_5	-3.78878	46	-5.45777	0.565037	0.00156957	0.00481211	marker.mix1.set	2.80422
liver.immune.56	marker.mix1.set_4_1	-4.12625	48	-5.57202	0.530826	0.00322846	0.0089061	marker.mix1.set	2.491
liver.immune.57	marker.mix1.set_4_2	-4.374	48	-5.59548	0.505845	0.00787334	0.0190869	marker.mix1.set	2.10384
liver.immune.58	marker.mix1.set_4_3	-3.35745	48	-5.43336	0.486951	1.00816372136073e-05	4.8880665278096e-05	marker.mix1.set	4.99647
liver.immune.59	marker.mix1.set_4_4	-3.58983	48	-5.62716	0.52178	4.71921570457405e-05	0.000193609	marker.mix1.set	4.32613
liver.immune.60	marker.mix1.set_4_5	-3.57463	48	-5.40613	0.621058	0.00159401	0.00481211	marker.mix1.set	2.79751
liver.immune.61	marker.mix1.set_5_1	-4.72201	56	-5.68072	0.549211	0.0404394	0.0798803	marker.mix1.set	1.3932
liver.immune.62	marker.mix1.set_5_2	-4.87947	56	-5.70997	0.55229	0.0663246	0.116615	marker.mix1.set	1.17833
liver.immune.63	marker.mix1.set_5_3	-4.77493	56	-5.81013	0.499455	0.0191015	0.0424477	marker.mix1.set	1.71893
liver.immune.64	marker.mix1.set_5_4	-4.47522	56	-5.61459	0.498772	0.0111755	0.0259142	marker.mix1.set	1.95173
liver.immune.65	marker.mix1.set_5_5	-4.6833	56	-5.63038	0.568119	0.047753	0.089888	marker.mix1.set	1.321
liver.immune.66	marker.mix1.set_6_1	-2.95185	96	-6.14755	0.575945	1.43958551857651e-08	1.15166841486121e-07	marker.mix1.set	7.84176
liver.immune.67	marker.mix1.set_6_2	-2.9373	96	-6.11358	0.49745	8.56169286908836e-11	1.24533714459467e-09	marker.mix1.set	10.0674
liver.immune.68	marker.mix1.set_6_3	-3.45289	96	-6.13449	0.522809	1.45460318697983e-07	1.05789322689442e-06	marker.mix1.set	6.83726
liver.immune.69	marker.mix1.set_6_4	-3.41858	96	-6.07246	0.567458	1.45701844564268e-06	8.63418338158625e-06	marker.mix1.set	5.83653
liver.immune.70	marker.mix1.set_6_5	-3.02056	96	-6.17536	0.514283	4.27527267502747e-10	4.88602591431711e-09	marker.mix1.set	9.36904
liver.immune.71	marker.mix1.set_7_1	-4.6581	28	-5.04424	0.584506	0.254423	0.376923	marker.mix1.set	0.594443
liver.immune.72	marker.mix1.set_7_2	-4.74885	28	-4.94984	0.618993	0.372703	0.490987	marker.mix1.set	0.428637
liver.immune.73	marker.mix1.set_7_3	-5.26859	28	-5.06821	0.586046	0.633793	0.719198	marker.mix1.set	0.198052
liver.immune.74	marker.mix1.set_7_4	-5.15021	28	-5.03507	0.589959	0.577368	0.667852	marker.mix1.set	0.238547
liver.immune.75	marker.mix1.set_7_5	-3.32521	28	-4.97344	0.603031	0.00313573	0.00880204	marker.mix1.set	2.50366
liver.immune.76	marker.mix1.set_8_1	-4.00786	48	-5.4572	0.602298	0.00805648	0.0192393	marker.mix1.set	2.09385
liver.immune.77	marker.mix1.set_8_2	-5.44027	48	-5.61683	0.523055	0.367849	0.490987	marker.mix1.set	0.43433
liver.immune.78	marker.mix1.set_8_3	-3.87831	48	-5.59651	0.558868	0.00105457	0.00330844	marker.mix1.set	2.97693
liver.immune.79	marker.mix1.set_8_4	-3.90453	48	-5.47251	0.585213	0.00368853	0.00967483	marker.mix1.set	2.43315
liver.immune.80	marker.mix1.set_8_5	-4.60737	48	-5.5174	0.531927	0.043557	0.0839653	marker.mix1.set	1.36094
liver.immune.81	marker.mix3.set_1_1	-3.79628	48	-5.64371	0.593775	0.000931223	0.00304073	marker.mix3.set	3.03095
liver.immune.82	marker.mix3.set_1_2	-5.17484	48	-5.44344	0.567102	0.317877	0.461674	marker.mix3.set	0.497741
liver.immune.83	marker.mix3.set_1_3	-5.28057	48	-5.49518	0.665431	0.373534	0.490987	marker.mix3.set	0.42767
liver.immune.84	marker.mix3.set_1_4	-4.95048	48	-5.39678	0.594875	0.226556	0.341971	marker.mix3.set	0.644824
liver.immune.85	marker.mix3.set_1_5	-4.84292	48	-5.54403	0.54023	0.0971784	0.158659	marker.mix3.set	1.01243
liver.immune.86	marker.mix3.set_2_1	-5.02823	20	-4.79108	0.519405	0.676014	0.745947	marker.mix3.set	0.170044
liver.immune.87	marker.mix3.set_2_2	-3.46915	20	-4.65173	0.613512	0.0269552	0.0569071	marker.mix3.set	1.56936
liver.immune.88	marker.mix3.set_2_3	-4.86618	20	-4.73607	0.642858	0.580196	0.667852	marker.mix3.set	0.236425
liver.immune.89	marker.mix3.set_2_4	-3.53252	20	-4.61856	0.626258	0.0414435	0.0808653	marker.mix3.set	1.38254
liver.immune.90	marker.mix3.set_2_5	-3.94556	20	-4.59113	0.65765	0.16314	0.258439	marker.mix3.set	0.78744
liver.immune.91	marker.mix3.set_3_1	-4.57605	44	-5.42551	0.551622	0.0617887	0.111081	marker.mix3.set	1.20909
liver.immune.92	marker.mix3.set_3_2	-3.9558	44	-5.30281	0.656166	0.0200437	0.0439313	marker.mix3.set	1.69802
liver.immune.93	marker.mix3.set_3_3	-3.53707	44	-5.35059	0.507627	0.000176763	0.000665426	marker.mix3.set	3.75261
liver.immune.94	marker.mix3.set_3_4	-4.38424	44	-5.44278	0.559704	0.0292959	0.0608747	marker.mix3.set	1.53319
liver.immune.95	marker.mix3.set_3_5	-5.20007	44	-5.43526	0.512566	0.323172	0.461674	marker.mix3.set	0.490567
liver.immune.96	marker.mix3.set_4_1	-4.59217	48	-5.4455	0.605927	0.0795194	0.133543	marker.mix3.set	1.09953
liver.immune.97	marker.mix3.set_4_2	-4.22849	48	-5.61734	0.51596	0.00355377	0.00963734	marker.mix3.set	2.44931
liver.immune.98	marker.mix3.set_4_3	-4.04616	48	-5.58987	0.547831	0.00241724	0.00690639	marker.mix3.set	2.61668
liver.immune.99	marker.mix3.set_4_4	-4.74231	48	-5.59218	0.558846	0.064161	0.114064	marker.mix3.set	1.19273
liver.immune.100	marker.mix3.set_4_5	-5.04997	48	-5.55256	0.522289	0.167953	0.263456	marker.mix3.set	0.774812
liver.immune.101	marker.mix3.set_5_1	-4.76564	56	-5.7486	0.536724	0.0335198	0.0678881	marker.mix3.set	1.4747
liver.immune.102	marker.mix3.set_5_2	-4.91269	56	-5.63023	0.60121	0.116336	0.188017	marker.mix3.set	0.934288
liver.immune.103	marker.mix3.set_5_3	-4.81605	56	-5.78063	0.50073	0.0270309	0.0569071	marker.mix3.set	1.56814
liver.immune.104	marker.mix3.set_5_4	-5.52515	56	-5.6437	0.471541	0.400745	0.512954	marker.mix3.set	0.397132
liver.immune.105	marker.mix3.set_5_5	-4.8667	56	-5.71539	0.548156	0.0607776	0.110505	marker.mix3.set	1.21626
liver.immune.106	marker.mix3.set_6_1	-3.92016	96	-6.17973	0.54537	1.71255478448921e-05	7.82882187195067e-05	marker.mix3.set	4.76636
liver.immune.107	marker.mix3.set_6_2	-4.80923	96	-6.16862	0.552396	0.00692948	0.0170572	marker.mix3.set	2.1593
liver.immune.108	marker.mix3.set_6_3	-3.92975	96	-6.15606	0.521329	9.75452170364305e-06	4.87726085182152e-05	marker.mix3.set	5.01079
liver.immune.109	marker.mix3.set_6_4	-4.56972	96	-6.0707	0.521986	0.00201685	0.00597587	marker.mix3.set	2.69533
liver.immune.110	marker.mix3.set_6_5	-4.39169	96	-6.06563	0.492341	0.000336968	0.00114712	marker.mix3.set	3.47241
liver.immune.111	marker.mix3.set_7_1	-5.05786	28	-5.04547	0.564532	0.508756	0.621381	marker.mix3.set	0.293491
liver.immune.112	marker.mix3.set_7_2	-4.68635	28	-5.14724	0.550928	0.201416	0.309871	marker.mix3.set	0.695906
liver.immune.113	marker.mix3.set_7_3	-5.73348	28	-4.92442	0.609132	0.907946	0.925236	marker.mix3.set	0.04194
liver.immune.114	marker.mix3.set_7_4	-2.70473	28	-5.13627	0.60428	2.86264360840565e-05	0.00012379	marker.mix3.set	4.54323
liver.immune.115	marker.mix3.set_7_5	-4.76961	28	-4.93696	0.6244	0.394341	0.508827	marker.mix3.set	0.404128
liver.immune.116	marker.mix3.set_8_1	-5.9042	48	-5.54357	0.572139	0.735758	0.79145	marker.mix3.set	0.133265
liver.immune.117	marker.mix3.set_8_2	-4.95482	48	-5.42334	0.507405	0.17791	0.276365	marker.mix3.set	0.7498
liver.immune.118	marker.mix3.set_8_3	-6.32222	48	-5.58994	0.559854	0.904563	0.925236	marker.mix3.set	0.0435612
liver.immune.119	marker.mix3.set_8_4	-5.29867	48	-5.48888	0.593236	0.37425	0.490987	marker.mix3.set	0.426839
liver.immune.120	marker.mix3.set_8_5	-5.96902	48	-5.59662	0.575881	0.741075	0.79145	marker.mix3.set	0.130138
liver.immune.121	random.set_1	-6.09576	96	-6.25771	0.477035	0.36712	0.490987	random.set	0.435191
liver.immune.122	random.set_2	-5.63016	48	-5.53929	0.622025	0.558074	0.656558	random.set	0.253308
liver.immune.123	random.set_3	-5.66031	48	-5.62986	0.53	0.522911	0.629215	random.set	0.281572
liver.immune.124	random.set_4	-6.46121	48	-5.52078	0.523989	0.963653	0.963653	random.set	0.0160792
liver.immune.125	random.set_5	-6.52053	96	-6.22543	0.510756	0.718289	0.782873	random.set	0.143701
liver.immune.126	random.set_6	-5.60863	46	-5.44365	0.579279	0.612102	0.699545	random.set	0.213176
liver.immune.127	random.set_7	-6.21293	48	-5.59266	0.555561	0.86789	0.895886	random.set	0.0615355
liver.immune.128	random.set_8	-5.44303	48	-5.44337	0.617893	0.499779	0.619881	random.set	0.301222
liver.immune.129	random.set_9	-5.50463	48	-5.50564	0.555868	0.49928	0.619881	random.set	0.301656
liver.immune.130	random.set_10	-5.61214	96	-6.3129	0.499038	0.0801261	0.133543	random.set	1.09623
liver.immune.131	random.set_11	-4.79374	28	-5.07614	0.612187	0.322293	0.461674	random.set	0.491749
liver.immune.132	random.set_12	-6.00516	96	-6.2224	0.492026	0.329418	0.466433	random.set	0.482253
liver.immune.133	random.set_13	-4.47178	20	-4.65713	0.578703	0.374377	0.490987	random.set	0.42669
liver.immune.134	random.set_14	-4.11623	13	-4.35712	0.580705	0.339136	0.471841	random.set	0.469626
liver.immune.135	random.set_15	-5.86662	48	-5.61689	0.430079	0.719264	0.782873	random.set	0.143111
liver.immune.136	random.set_16	-5.99323	48	-5.5431	0.586292	0.778685	0.809023	random.set	0.108638
liver.immune.137	random.set_17	-2.94936	12	-4.22531	0.685301	0.0313099	0.0642253	random.set	1.50432
liver.immune.138	random.set_18	-5.53591	48	-5.65599	0.530472	0.410455	0.521213	random.set	0.386735
liver.immune.139	random.set_19	-5.40367	96	-6.18687	0.531199	0.0701867	0.121642	random.set	1.15375
liver.immune.140	random.set_20	-5.68254	48	-5.47226	0.561342	0.646022	0.727912	random.set	0.189753
liver.immune.141	random.set_21	-4.5306	56	-5.50728	0.601127	0.0521076	0.0969443	random.set	1.2831
liver.immune.142	random.set_22	-5.94534	56	-5.72758	0.533912	0.658305	0.73145	random.set	0.181573
liver.immune.143	random.set_23	-6.30647	96	-6.11733	0.488768	0.650613	0.727958	random.set	0.186677
liver.immune.144	random.set_24	-5.44	56	-5.70989	0.502602	0.295637	0.433962	random.set	0.529242
liver.immune.145	random.set_25	-4.79343	13	-4.27512	0.70568	0.768671	0.803839	random.set	0.11426
liver.immune.146	random.set_26	-4.69118	56	-5.74895	0.543472	0.0258083	0.0558018	random.set	1.58824
liver.immune.147	random.set_27	-6.02933	96	-6.21052	0.46034	0.346933	0.478528	random.set	0.459755
liver.immune.148	random.set_28	-5.39095	48	-5.54621	0.514795	0.381482	0.496237	random.set	0.418526
liver.immune.149	random.set_29	-5.18242	48	-5.55749	0.541971	0.244457	0.365542	random.set	0.611798
liver.immune.150	random.set_30	-5.02033	28	-5.12861	0.554676	0.422611	0.532423	random.set	0.37406
liver.immune.151	random.set_31	-5.14556	48	-5.55609	0.544281	0.225345	0.341971	random.set	0.647152
liver.immune.152	random.set_32	-6.53552	96	-6.20164	0.514074	0.741984	0.79145	random.set	0.129605
liver.immune.153	random.set_33	-5.68299	48	-5.64417	0.52867	0.529266	0.631959	random.set	0.276326
liver.immune.154	random.set_34	-6.20569	44	-5.46972	0.53968	0.91367	0.925236	random.set	0.0392105
liver.immune.155	random.set_35	-5.85341	28	-5.06779	0.549345	0.923655	0.929464	random.set	0.0344903
liver.immune.156	random.set_36	-5.57967	48	-5.54842	0.540946	0.523035	0.629215	random.set	0.281469
liver.immune.157	random.set_37	-4.91426	46	-5.55101	0.489719	0.0967618	0.158659	random.set	1.0143
liver.immune.158	random.set_38	-5.0801	48	-5.63747	0.477196	0.121402	0.194243	random.set	0.915775
liver.immune.159	random.set_39	-5.6584	48	-5.55132	0.53303	0.579611	0.667852	random.set	0.236863
liver.immune.160	random.set_40	-5.77037	48	-5.40513	0.51312	0.761708	0.801798	random.set	0.118212
spleen.immune.1	all.marker.set_1_1	-3.96939	47	-5.44754	0.464996	0.000739306	0.00295722	all.marker.set	3.13118
spleen.immune.2	all.marker.set_1_2	-3.84807	47	-5.41791	0.507239	0.000984504	0.00373825	all.marker.set	3.00678
spleen.immune.3	all.marker.set_1_3	-3.88002	47	-5.4428	0.485523	0.000643706	0.00272337	all.marker.set	3.19131
spleen.immune.4	all.marker.set_1_4	-3.38232	47	-5.59705	0.480581	2.0284834161885e-06	2.62509618565571e-05	all.marker.set	5.69283
spleen.immune.5	all.marker.set_1_5	-3.48994	47	-5.49562	0.50378	3.42753267895661e-05	0.000198436	all.marker.set	4.46502
spleen.immune.6	all.marker.set_2_1	-3.72044	40	-5.35673	0.509956	0.000666693	0.00276741	all.marker.set	3.17607
spleen.immune.7	all.marker.set_2_2	-3.37131	40	-5.38508	0.449012	3.64722363947248e-06	3.61638763663587e-05	all.marker.set	5.43804
spleen.immune.8	all.marker.set_2_3	-3.6108	40	-5.39475	0.451865	3.94053517425997e-05	0.000222287	all.marker.set	4.40444
spleen.immune.9	all.marker.set_2_4	-3.5815	40	-5.42519	0.484557	7.0933948176744e-05	0.000380621	all.marker.set	4.14915
spleen.immune.10	all.marker.set_2_5	-3.60865	40	-5.45778	0.444507	1.59149896855506e-05	0.00011671	all.marker.set	4.79819
spleen.immune.11	all.marker.set_3_1	-2.28892	12	-4.34152	0.643763	0.000715214	0.00291383	all.marker.set	3.14556
spleen.immune.12	all.marker.set_3_2	-2.29671	12	-4.19771	0.617219	0.00103523	0.00386018	all.marker.set	2.98496
spleen.immune.13	all.marker.set_3_3	-2.29645	12	-4.28638	0.691036	0.00199072	0.00707304	all.marker.set	2.70099
spleen.immune.14	all.marker.set_3_4	-2.29339	12	-4.28589	0.630632	0.000790131	0.00310409	all.marker.set	3.1023
spleen.immune.15	all.marker.set_3_5	-2.09033	12	-4.35471	0.568439	3.39531599505121e-05	0.000198436	all.marker.set	4.46912
spleen.immune.16	all.marker.set_4_1	-3.52978	45	-5.56903	0.498661	2.16185317107288e-05	0.000146473	all.marker.set	4.66517
spleen.immune.17	all.marker.set_4_2	-3.06107	45	-5.45127	0.502921	1.00399895649776e-06	1.57771264592505e-05	all.marker.set	5.99827
spleen.immune.18	all.marker.set_4_3	-3.52643	45	-5.49174	0.519538	7.75339689289699e-05	0.00040613	all.marker.set	4.11051
spleen.immune.19	all.marker.set_4_4	-3.37235	45	-5.47096	0.458474	2.35399377777276e-06	2.87710350616671e-05	all.marker.set	5.62819
spleen.immune.20	all.marker.set_4_5	-3.40421	45	-5.49957	0.482285	6.97523717011984e-06	5.68352658306061e-05	all.marker.set	5.15644
spleen.immune.21	all.marker.set_5_1	-3.92939	48	-5.51322	0.466941	0.000347003	0.00155797	all.marker.set	3.45967
spleen.immune.22	all.marker.set_5_2	-3.85734	48	-5.58594	0.529014	0.000542363	0.00233961	all.marker.set	3.26571
spleen.immune.23	all.marker.set_5_3	-4.07475	48	-5.49407	0.501966	0.00234544	0.0081411	all.marker.set	2.62978
spleen.immune.24	all.marker.set_5_4	-3.73585	48	-5.56715	0.448221	2.19709141105365e-05	0.000146473	all.marker.set	4.65815
spleen.immune.25	all.marker.set_5_5	-3.86212	48	-5.536	0.449652	9.85861630852435e-05	0.000504394	all.marker.set	4.00618
spleen.immune.26	all.marker.set_6_1	-3.28411	54	-5.59305	0.513318	3.42876016387837e-06	3.59203445739639e-05	all.marker.set	5.46486
spleen.immune.27	all.marker.set_6_2	-3.40788	54	-5.64365	0.495229	3.17158441310399e-06	3.48874285441439e-05	all.marker.set	5.49872
spleen.immune.28	all.marker.set_6_3	-3.5094	54	-5.62612	0.48131	5.46695543136844e-06	4.81092077960423e-05	all.marker.set	5.26225
spleen.immune.29	all.marker.set_6_4	-3.44562	54	-5.55813	0.456005	1.80516236946704e-06	2.48209825801718e-05	all.marker.set	5.74348
spleen.immune.30	all.marker.set_6_5	-3.68445	54	-5.55888	0.468227	3.12379284409723e-05	0.000190898	all.marker.set	4.50532
spleen.immune.31	all.marker.set_7_1	-2.91369	24	-4.79312	0.547168	0.000296465	0.0013588	all.marker.set	3.52803
spleen.immune.32	all.marker.set_7_2	-2.57844	24	-4.90697	0.532979	6.24356084252998e-06	5.28301302060229e-05	all.marker.set	5.20457
spleen.immune.33	all.marker.set_7_3	-2.71106	24	-4.97822	0.587259	5.65610284935757e-05	0.000311086	all.marker.set	4.24748
spleen.immune.34	all.marker.set_7_4	-3.08288	24	-4.90624	0.519452	0.000223925	0.00109246	all.marker.set	3.6499
spleen.immune.35	all.marker.set_7_5	-3.18827	24	-4.97269	0.509125	0.000228423	0.00109246	all.marker.set	3.64126
spleen.immune.36	all.marker.set_8_1	-2.63254	96	-6.16101	0.44967	2.13372639609781e-15	1.56473269047173e-13	all.marker.set	14.6709
spleen.immune.37	all.marker.set_8_2	-2.68092	96	-6.12294	0.469223	1.1038724335413e-13	4.85703870758172e-12	all.marker.set	12.9571
spleen.immune.38	all.marker.set_8_3	-2.64976	96	-6.21777	0.365826	8.92744122178318e-23	1.9640370687923e-20	all.marker.set	22.0493
spleen.immune.39	all.marker.set_8_4	-2.72655	96	-6.10114	0.441631	1.07618096437235e-14	5.91899530404793e-13	all.marker.set	13.9681
spleen.immune.40	all.marker.set_8_5	-2.6554	96	-6.0787	0.393795	1.76333860793688e-18	1.93967246873057e-16	all.marker.set	17.7537
spleen.immune.41	all.marker.set_9_1	-1.97408	17	-4.58046	0.585841	4.31435234680093e-06	3.95482298456752e-05	all.marker.set	5.36508
spleen.immune.42	all.marker.set_9_2	-1.95324	17	-4.55605	0.581342	3.78076889284659e-06	3.61638763663587e-05	all.marker.set	5.42242
spleen.immune.43	all.marker.set_9_3	-1.99993	17	-4.68182	0.477995	1.00758892852511e-08	3.16670806107892e-07	all.marker.set	7.99672
spleen.immune.44	all.marker.set_9_4	-2.0719	17	-4.55894	0.585796	1.09019391922709e-05	8.56580936535571e-05	all.marker.set	4.9625
spleen.immune.45	all.marker.set_9_5	-1.89	17	-4.64693	0.586635	1.30354401145837e-06	1.91186455013894e-05	all.marker.set	5.88487
spleen.immune.46	all.marker.set_10_1	-2.35971	28	-5.03955	0.524228	1.59401621140387e-07	3.35960687578136e-06	all.marker.set	6.79751
spleen.immune.47	all.marker.set_10_2	-2.66923	28	-5.12233	0.541288	2.92184916598287e-06	3.38319377113806e-05	all.marker.set	5.53434
spleen.immune.48	all.marker.set_10_3	-2.97427	28	-4.99288	0.4984	2.5588784028437e-05	0.000165574	all.marker.set	4.59195
spleen.immune.49	all.marker.set_10_4	-3.00729	28	-5.01379	0.549548	0.000130522	0.000652611	all.marker.set	3.88432
spleen.immune.50	all.marker.set_10_5	-2.25847	28	-5.07668	0.583485	6.82773132186504e-07	1.15546222370024e-05	all.marker.set	6.16572
spleen.immune.51	all.marker.set_11_1	-4.13798	48	-5.50526	0.536321	0.00539579	0.0162613	all.marker.set	2.26795
spleen.immune.52	all.marker.set_11_2	-4.49619	48	-5.5178	0.442898	0.0105376	0.0292016	all.marker.set	1.97726
spleen.immune.53	all.marker.set_11_3	-4.2811	48	-5.46294	0.457972	0.0049316	0.0154993	all.marker.set	2.30701
spleen.immune.54	all.marker.set_11_4	-4.47347	48	-5.51684	0.502798	0.0189873	0.0485721	all.marker.set	1.72154
spleen.immune.55	all.marker.set_11_5	-4.45608	48	-5.50839	0.493805	0.0165435	0.0428186	all.marker.set	1.78137
spleen.immune.56	marker.mix1.set_1_1	-4.91671	46	-5.56284	0.459647	0.0799029	0.15154	marker.mix1.set	1.09744
spleen.immune.57	marker.mix1.set_1_2	-4.6578	46	-5.44694	0.467659	0.0457589	0.102724	marker.mix1.set	1.33952
spleen.immune.58	marker.mix1.set_1_3	-4.63174	46	-5.43055	0.523792	0.0636247	0.133035	marker.mix1.set	1.19637
spleen.immune.59	marker.mix1.set_1_4	-5.45834	46	-5.55488	0.435908	0.41236	0.576939	marker.mix1.set	0.384724
spleen.immune.60	marker.mix1.set_1_5	-5.64212	46	-5.56245	0.466141	0.567853	0.709816	marker.mix1.set	0.245764
spleen.immune.61	marker.mix1.set_2_1	-5.16106	40	-5.34661	0.444324	0.338119	0.506447	marker.mix1.set	0.470931
spleen.immune.62	marker.mix1.set_2_2	-5.2747	40	-5.36856	0.527155	0.429342	0.594058	marker.mix1.set	0.367197
spleen.immune.63	marker.mix1.set_2_3	-3.87202	40	-5.39348	0.594342	0.00523486	0.0160043	marker.mix1.set	2.2811
spleen.immune.64	marker.mix1.set_2_4	-4.63825	40	-5.35374	0.489127	0.0717614	0.14223	marker.mix1.set	1.14411
spleen.immune.65	marker.mix1.set_2_5	-4.77167	40	-5.37248	0.527276	0.127254	0.225774	marker.mix1.set	0.895328
spleen.immune.66	marker.mix1.set_3_1	-2.50939	12	-4.34349	0.649373	0.00236832	0.0081411	marker.mix1.set	2.62556
spleen.immune.67	marker.mix1.set_3_2	-3.67084	12	-4.26046	0.614301	0.168569	0.292009	marker.mix1.set	0.773222
spleen.immune.68	marker.mix1.set_3_3	-2.92928	12	-4.20838	0.649853	0.0245176	0.0599318	marker.mix1.set	1.61052
spleen.immune.69	marker.mix1.set_3_4	-2.69233	12	-4.1779	0.515964	0.00199331	0.00707304	marker.mix1.set	2.70042
spleen.immune.70	marker.mix1.set_3_5	-2.73837	12	-4.20847	0.625404	0.00937032	0.0264291	marker.mix1.set	2.02825
spleen.immune.71	marker.mix1.set_4_1	-5.05098	44	-5.44726	0.564067	0.241169	0.388311	marker.mix1.set	0.617678
spleen.immune.72	marker.mix1.set_4_2	-5.44467	44	-5.4438	0.456685	0.500765	0.667687	marker.mix1.set	0.300366
spleen.immune.73	marker.mix1.set_4_3	-5.10335	44	-5.43103	0.523113	0.26552	0.417246	marker.mix1.set	0.575903
spleen.immune.74	marker.mix1.set_4_4	-4.59036	44	-5.41018	0.545406	0.066401	0.135261	marker.mix1.set	1.17783
spleen.immune.75	marker.mix1.set_4_5	-4.65295	44	-5.55494	0.46489	0.0261755	0.0632813	marker.mix1.set	1.58211
spleen.immune.76	marker.mix1.set_5_1	-4.9163	48	-5.55152	0.449517	0.078811	0.151431	marker.mix1.set	1.10341
spleen.immune.77	marker.mix1.set_5_2	-5.66037	48	-5.58525	0.468374	0.563716	0.708671	marker.mix1.set	0.24894
spleen.immune.78	marker.mix1.set_5_3	-5.0738	48	-5.44614	0.589478	0.263809	0.417246	marker.mix1.set	0.57871
spleen.immune.79	marker.mix1.set_5_4	-5.2362	48	-5.50369	0.524853	0.305148	0.472764	marker.mix1.set	0.51549
spleen.immune.80	marker.mix1.set_5_5	-6.4347	48	-5.5912	0.554351	0.935947	0.966706	marker.mix1.set	0.0287488
spleen.immune.81	marker.mix1.set_6_1	-4.86202	54	-5.6858	0.469129	0.0395468	0.0896937	marker.mix1.set	1.40289
spleen.immune.82	marker.mix1.set_6_2	-4.82378	54	-5.57213	0.492709	0.0644007	0.133035	marker.mix1.set	1.19111
spleen.immune.83	marker.mix1.set_6_3	-4.9496	54	-5.62516	0.41364	0.051215	0.112673	marker.mix1.set	1.2906
spleen.immune.84	marker.mix1.set_6_4	-4.91508	54	-5.70417	0.439302	0.0362294	0.0839596	marker.mix1.set	1.44094
spleen.immune.85	marker.mix1.set_6_5	-5.02182	54	-5.67894	0.447234	0.0708757	0.141751	marker.mix1.set	1.1495
spleen.immune.86	marker.mix1.set_7_1	-3.29745	24	-4.95148	0.499002	0.000458752	0.00201851	marker.mix1.set	3.33842
spleen.immune.87	marker.mix1.set_7_2	-3.52012	24	-4.93817	0.506735	0.00256786	0.00855952	marker.mix1.set	2.59043
spleen.immune.88	marker.mix1.set_7_3	-4.74126	24	-4.91984	0.548424	0.372352	0.5425	marker.mix1.set	0.429046
spleen.immune.89	marker.mix1.set_7_4	-3.2975	24	-4.94741	0.533165	0.000985538	0.00373825	marker.mix1.set	3.00633
spleen.immune.90	marker.mix1.set_7_5	-4.70431	24	-4.93694	0.514627	0.325624	0.494049	marker.mix1.set	0.487284
spleen.immune.91	marker.mix1.set_8_1	-3.84107	96	-6.16643	0.447697	1.02887317965982e-07	2.51502332805734e-06	marker.mix1.set	6.98764
spleen.immune.92	marker.mix1.set_8_2	-3.88751	96	-6.0815	0.430018	1.67980343789068e-07	3.35960687578136e-06	marker.mix1.set	6.77474
spleen.immune.93	marker.mix1.set_8_3	-3.44444	96	-6.13754	0.388642	2.11159406310761e-12	7.7425115647279e-11	marker.mix1.set	11.6754
spleen.immune.94	marker.mix1.set_8_4	-4.08857	96	-6.10796	0.41611	6.07961810714566e-07	1.1145966529767e-05	marker.mix1.set	6.21612
spleen.immune.95	marker.mix1.set_8_5	-3.93446	96	-6.17479	0.409779	2.28647908622066e-08	6.28781748710681e-07	marker.mix1.set	7.64083
spleen.immune.96	marker.mix1.set_9_1	-2.80402	16	-4.48628	0.600283	0.00253587	0.00855952	marker.mix1.set	2.59587
spleen.immune.97	marker.mix1.set_9_2	-3.48749	16	-4.47469	0.650995	0.0647032	0.133035	marker.mix1.set	1.18907
spleen.immune.98	marker.mix1.set_9_3	-2.94075	16	-4.49563	0.581751	0.00376136	0.0121691	marker.mix1.set	2.42465
spleen.immune.99	marker.mix1.set_9_4	-2.75678	16	-4.55758	0.617893	0.0017817	0.00653292	marker.mix1.set	2.74916
spleen.immune.100	marker.mix1.set_9_5	-3.30949	16	-4.51702	0.625369	0.0267469	0.0639601	marker.mix1.set	1.57273
spleen.immune.101	marker.mix1.set_10_1	-3.11589	28	-5.05939	0.559449	0.000256436	0.00120034	marker.mix1.set	3.59102
spleen.immune.102	marker.mix1.set_10_2	-3.98399	28	-5.05458	0.523672	0.0204578	0.0517323	marker.mix1.set	1.68914
spleen.immune.103	marker.mix1.set_10_3	-3.87586	28	-5.01274	0.559192	0.0210221	0.0519647	marker.mix1.set	1.67732
spleen.immune.104	marker.mix1.set_10_4	-3.72914	28	-5.11677	0.580418	0.00840701	0.0246606	marker.mix1.set	2.07536
spleen.immune.105	marker.mix1.set_10_5	-3.63392	28	-5.05466	0.555037	0.00523776	0.0160043	marker.mix1.set	2.28085
spleen.immune.106	marker.mix1.set_11_1	-4.68076	48	-5.52463	0.414173	0.0208008	0.0519647	marker.mix1.set	1.68192
spleen.immune.107	marker.mix1.set_11_2	-4.74286	48	-5.48457	0.534884	0.0827723	0.15564	marker.mix1.set	1.08211
spleen.immune.108	marker.mix1.set_11_3	-4.82566	48	-5.56402	0.450388	0.0505659	0.112369	marker.mix1.set	1.29614
spleen.immune.109	marker.mix1.set_11_4	-5.91273	48	-5.56362	0.461768	0.775182	0.861313	marker.mix1.set	0.110597
spleen.immune.110	marker.mix1.set_11_5	-5.05376	48	-5.56386	0.480288	0.144101	0.251605	marker.mix1.set	0.841333
spleen.immune.111	marker.mix3.set_1_1	-5.42838	44	-5.4559	0.496576	0.477898	0.645015	marker.mix3.set	0.320665
spleen.immune.112	marker.mix3.set_1_2	-5.67115	44	-5.45526	0.508568	0.664403	0.781471	marker.mix3.set	0.177568
spleen.immune.113	marker.mix3.set_1_3	-5.3617	44	-5.50434	0.488288	0.385096	0.554897	marker.mix3.set	0.414431
spleen.immune.114	marker.mix3.set_1_4	-4.91412	44	-5.4583	0.47693	0.126933	0.225774	marker.mix3.set	0.896424
spleen.immune.115	marker.mix3.set_1_5	-4.3057	44	-5.43184	0.502679	0.0125368	0.0332299	marker.mix3.set	1.90182
spleen.immune.116	marker.mix3.set_2_1	-4.36617	40	-5.41542	0.422716	0.00652951	0.019412	marker.mix3.set	2.18512
spleen.immune.117	marker.mix3.set_2_2	-4.78668	40	-5.39622	0.475257	0.0998238	0.186112	marker.mix3.set	1.00077
spleen.immune.118	marker.mix3.set_2_3	-5.3375	40	-5.40606	0.54672	0.4501	0.618887	marker.mix3.set	0.346691
spleen.immune.119	marker.mix3.set_2_4	-5.91235	40	-5.40911	0.47603	0.854782	0.910926	marker.mix3.set	0.0681446
spleen.immune.120	marker.mix3.set_2_5	-5.61731	40	-5.34738	0.431608	0.734144	0.824039	marker.mix3.set	0.134219
spleen.immune.121	marker.mix3.set_3_1	-4.95767	20	-4.73	0.553163	0.659677	0.780263	marker.mix3.set	0.180669
spleen.immune.122	marker.mix3.set_3_2	-4.078	20	-4.75052	0.571853	0.119788	0.219611	marker.mix3.set	0.921586
spleen.immune.123	marker.mix3.set_3_3	-3.84922	20	-4.73341	0.562283	0.0579184	0.124922	marker.mix3.set	1.23718
spleen.immune.124	marker.mix3.set_3_4	-5.28414	20	-4.7951	0.52154	0.825798	0.899384	marker.mix3.set	0.0831263
spleen.immune.125	marker.mix3.set_3_5	-4.08287	20	-4.74489	0.568034	0.121917	0.221667	marker.mix3.set	0.913936
spleen.immune.126	marker.mix3.set_4_1	-4.40334	44	-5.50921	0.480031	0.0106188	0.0292016	marker.mix3.set	1.97393
spleen.immune.127	marker.mix3.set_4_2	-5.12521	44	-5.41998	0.496185	0.276234	0.431004	marker.mix3.set	0.558723
spleen.immune.128	marker.mix3.set_4_3	-4.47139	44	-5.57489	0.468544	0.00925697	0.0264291	marker.mix3.set	2.03353
spleen.immune.129	marker.mix3.set_4_4	-4.72103	44	-5.31821	0.420578	0.0778173	0.151431	marker.mix3.set	1.10892
spleen.immune.130	marker.mix3.set_4_5	-6.30747	44	-5.41673	0.513107	0.958715	0.976469	marker.mix3.set	0.0183105
spleen.immune.131	marker.mix3.set_5_1	-6.53637	48	-5.47985	0.460138	0.989164	0.993681	marker.mix3.set	0.00473151
spleen.immune.132	marker.mix3.set_5_2	-5.07245	48	-5.51306	0.509067	0.193377	0.322295	marker.mix3.set	0.713595
spleen.immune.133	marker.mix3.set_5_3	-5.3838	48	-5.52094	0.472899	0.385906	0.554897	marker.mix3.set	0.413519
spleen.immune.134	marker.mix3.set_5_4	-5.96317	48	-5.47946	0.469901	0.848351	0.910926	marker.mix3.set	0.0714245
spleen.immune.135	marker.mix3.set_5_5	-5.72284	48	-5.48173	0.531663	0.674907	0.781471	marker.mix3.set	0.170756
spleen.immune.136	marker.mix3.set_6_1	-5.61278	52	-5.65844	0.462709	0.460697	0.629523	marker.mix3.set	0.336585
spleen.immune.137	marker.mix3.set_6_2	-5.21259	52	-5.59355	0.43939	0.192967	0.322295	marker.mix3.set	0.714517
spleen.immune.138	marker.mix3.set_6_3	-4.35624	52	-5.4789	0.491151	0.0111336	0.0300058	marker.mix3.set	1.95337
spleen.immune.139	marker.mix3.set_6_4	-4.76705	52	-5.55078	0.509085	0.0618415	0.132089	marker.mix3.set	1.20872
spleen.immune.140	marker.mix3.set_6_5	-4.92267	52	-5.52709	0.428439	0.079157	0.151431	marker.mix3.set	1.10151
spleen.immune.141	marker.mix3.set_7_1	-4.16142	24	-4.91319	0.52907	0.0776696	0.151431	marker.mix3.set	1.10975
spleen.immune.142	marker.mix3.set_7_2	-5.45732	24	-4.94088	0.559776	0.821886	0.899384	marker.mix3.set	0.0851883
spleen.immune.143	marker.mix3.set_7_3	-4.92213	24	-4.96118	0.4587	0.466077	0.632944	marker.mix3.set	0.331542
spleen.immune.144	marker.mix3.set_7_4	-4.71391	24	-4.83219	0.546618	0.414347	0.576939	marker.mix3.set	0.382636
spleen.immune.145	marker.mix3.set_7_5	-4.67818	24	-4.92323	0.587861	0.338399	0.506447	marker.mix3.set	0.470571
spleen.immune.146	marker.mix3.set_8_1	-5.29367	96	-6.22793	0.437715	0.0164053	0.0428186	marker.mix3.set	1.78502
spleen.immune.147	marker.mix3.set_8_2	-4.45452	96	-6.1996	0.4219	1.76514367607978e-05	0.000125268	marker.mix3.set	4.75322
spleen.immune.148	marker.mix3.set_8_3	-5.97899	96	-6.13027	0.407746	0.35531	0.521121	marker.mix3.set	0.449393
spleen.immune.149	marker.mix3.set_8_4	-4.52766	96	-6.17298	0.408969	2.8719532129132e-05	0.000180523	marker.mix3.set	4.54182
spleen.immune.150	marker.mix3.set_8_5	-4.55087	96	-6.16147	0.383337	1.32558207769046e-05	0.000100561	marker.mix3.set	4.87759
spleen.immune.151	marker.mix3.set_9_1	-4.03572	20	-4.67535	0.582078	0.135911	0.239203	marker.mix3.set	0.866746
spleen.immune.152	marker.mix3.set_9_2	-4.45281	20	-4.84337	0.557556	0.241812	0.388311	marker.mix3.set	0.616523
spleen.immune.153	marker.mix3.set_9_3	-5.07377	20	-4.75994	0.571527	0.708534	0.803492	marker.mix3.set	0.149639
spleen.immune.154	marker.mix3.set_9_4	-4.48017	20	-4.73195	0.546954	0.322645	0.492929	marker.mix3.set	0.491275
spleen.immune.155	marker.mix3.set_9_5	-3.9561	20	-4.78809	0.454545	0.0335965	0.0794756	marker.mix3.set	1.47371
spleen.immune.156	marker.mix3.set_10_1	-4.70622	28	-5.04166	0.45851	0.232211	0.378418	marker.mix3.set	0.634117
spleen.immune.157	marker.mix3.set_10_2	-4.68968	28	-5.09732	0.544239	0.226926	0.372565	marker.mix3.set	0.644116
spleen.immune.158	marker.mix3.set_10_3	-4.27677	28	-5.05904	0.489577	0.0550375	0.119884	marker.mix3.set	1.25934
spleen.immune.159	marker.mix3.set_10_4	-4.5973	28	-5.03113	0.485673	0.185861	0.31591	marker.mix3.set	0.730811
spleen.immune.160	marker.mix3.set_10_5	-3.88148	28	-5.07826	0.52397	0.011184	0.0300058	marker.mix3.set	1.9514
spleen.immune.161	marker.mix3.set_11_1	-4.61855	48	-5.59612	0.54934	0.0375753	0.0861101	marker.mix3.set	1.4251
spleen.immune.162	marker.mix3.set_11_2	-5.66587	48	-5.46581	0.45025	0.6716	0.781471	marker.mix3.set	0.172889
spleen.immune.163	marker.mix3.set_11_3	-5.67658	48	-5.53963	0.483607	0.611486	0.751547	marker.mix3.set	0.213614
spleen.immune.164	marker.mix3.set_11_4	-5.68018	48	-5.47777	0.497497	0.65795	0.780263	marker.mix3.set	0.181807
spleen.immune.165	marker.mix3.set_11_5	-5.81503	48	-5.55274	0.525834	0.691042	0.791819	marker.mix3.set	0.160496
spleen.immune.166	random.set_1	-4.35982	12	-4.31295	0.637104	0.529321	0.689057	random.set	0.276281
spleen.immune.167	random.set_2	-6.4558	54	-5.61537	0.451047	0.968789	0.980158	random.set	0.013771
spleen.immune.168	random.set_3	-6.14629	47	-5.52264	0.442877	0.920461	0.955195	random.set	0.0359946
spleen.immune.169	random.set_4	-4.74749	44	-5.45303	0.462637	0.0636232	0.133035	random.set	1.19638
spleen.immune.170	random.set_5	-4.40541	12	-4.32891	0.609386	0.549953	0.703428	random.set	0.259675
spleen.immune.171	random.set_6	-6.0691	48	-5.53666	0.483357	0.864671	0.914555	random.set	0.0631493
spleen.immune.172	random.set_7	-3.96715	17	-4.65655	0.54102	0.101283	0.187246	random.set	0.994464
spleen.immune.173	random.set_8	-4.32715	16	-4.46037	0.576083	0.40856	0.576939	random.set	0.388744
spleen.immune.174	random.set_9	-6.45586	48	-5.52784	0.488571	0.971248	0.980158	random.set	0.0126699
spleen.immune.175	random.set_10	-5.83788	52	-5.60538	0.484449	0.684359	0.788267	random.set	0.164716
spleen.immune.176	random.set_11	-3.51617	24	-4.99983	0.534142	0.0027377	0.00898947	random.set	2.56261
spleen.immune.177	random.set_12	-3.57039	24	-4.94731	0.519019	0.00398997	0.0127216	random.set	2.39903
spleen.immune.178	random.set_13	-5.48587	47	-5.45895	0.468524	0.522907	0.688607	random.set	0.281576
spleen.immune.179	random.set_14	-4.81783	40	-5.31992	0.539173	0.175869	0.302275	random.set	0.754811
spleen.immune.180	random.set_15	-6.01094	96	-6.18236	0.457002	0.353792	0.521121	random.set	0.451252
spleen.immune.181	random.set_16	-5.47471	44	-5.42215	0.449571	0.546537	0.703146	random.set	0.262381
spleen.immune.182	random.set_17	-5.92427	48	-5.57755	0.450509	0.779239	0.86147	random.set	0.108329
spleen.immune.183	random.set_18	-4.8521	40	-5.41514	0.488315	0.12445	0.224419	random.set	0.905004
spleen.immune.184	random.set_19	-5.6535	48	-5.60466	0.486387	0.539992	0.698814	random.set	0.267612
spleen.immune.185	random.set_20	-5.72653	48	-5.5533	0.4792	0.641133	0.774996	random.set	0.193052
spleen.immune.186	random.set_21	-5.88956	40	-5.34277	0.512272	0.857098	0.910926	random.set	0.0669693
spleen.immune.187	random.set_22	-5.45633	52	-5.55146	0.434417	0.413327	0.576939	random.set	0.383707
spleen.immune.188	random.set_23	-5.08297	28	-4.99947	0.55269	0.560047	0.708105	random.set	0.251776
spleen.immune.189	random.set_24	-6.02369	96	-6.14077	0.491942	0.405943	0.576939	random.set	0.391535
spleen.immune.190	random.set_25	-5.32301	48	-5.5065	0.482395	0.35183	0.521121	random.set	0.453667
spleen.immune.191	random.set_26	-5.12588	40	-5.35553	0.475109	0.314417	0.483719	random.set	0.502494
spleen.immune.192	random.set_27	-5.71084	44	-5.47431	0.532664	0.6715	0.781471	random.set	0.172954
spleen.immune.193	random.set_28	-4.62961	54	-5.68083	0.446983	0.00934134	0.0264291	random.set	2.02959
spleen.immune.194	random.set_29	-6.21189	48	-5.58934	0.460582	0.911756	0.950646	random.set	0.0401214
spleen.immune.195	random.set_30	-6.06056	44	-5.48982	0.48011	0.882735	0.92477	random.set	0.0541695
spleen.immune.196	random.set_31	-5.65043	28	-5.03504	0.5362	0.874453	0.920476	random.set	0.0582638
spleen.immune.197	random.set_32	-4.70769	44	-5.53575	0.461087	0.0362553	0.0839596	random.set	1.44063
spleen.immune.198	random.set_33	-4.74656	17	-4.52352	0.620577	0.640354	0.774996	random.set	0.19358
spleen.immune.199	random.set_34	-6.6957	48	-5.53802	0.430732	0.996403	0.996403	random.set	0.00156514
spleen.immune.200	random.set_35	-4.96552	44	-5.36872	0.492244	0.206362	0.341351	random.set	0.68537
spleen.immune.201	random.set_36	-5.983	54	-5.58178	0.483674	0.796593	0.876253	random.set	0.0987633
spleen.immune.202	random.set_37	-4.76388	28	-5.20629	0.49697	0.186674	0.31591	random.set	0.728915
spleen.immune.203	random.set_38	-5.13207	16	-4.46323	0.627392	0.856801	0.910926	random.set	0.0671199
spleen.immune.204	random.set_39	-4.58633	17	-4.55084	0.547419	0.525845	0.688607	random.set	0.279142
spleen.immune.205	random.set_40	-6.12428	40	-5.33628	0.491683	0.945495	0.96768	random.set	0.0243406
spleen.immune.206	random.set_41	-5.81769	48	-5.50328	0.493128	0.738126	0.824304	random.set	0.131869
spleen.immune.207	random.set_42	-5.69733	28	-5.13028	0.555863	0.846163	0.910926	random.set	0.0725462
spleen.immune.208	random.set_43	-4.66617	17	-4.56519	0.539878	0.574187	0.712784	random.set	0.240947
spleen.immune.209	random.set_44	-5.86205	54	-5.61983	0.46386	0.699229	0.797049	random.set	0.155381
spleen.immune.210	random.set_45	-5.53862	96	-6.15006	0.410539	0.0681962	0.137644	random.set	1.16624
spleen.immune.211	random.set_46	-5.37915	28	-5.04286	0.557112	0.726952	0.820151	random.set	0.138494
spleen.immune.212	random.set_47	-5.55573	54	-5.57528	0.538155	0.485512	0.651297	random.set	0.3138
spleen.immune.213	random.set_48	-4.52786	12	-4.31694	0.609778	0.63529	0.774996	random.set	0.197028
spleen.immune.214	random.set_49	-4.74015	28	-5.11041	0.536704	0.245132	0.39079	random.set	0.6106
spleen.immune.215	random.set_50	-5.55092	44	-5.45627	0.489196	0.576707	0.712784	random.set	0.239045
spleen.immune.216	random.set_51	-5.73416	54	-5.71984	0.467363	0.512228	0.678856	random.set	0.290537
spleen.immune.217	random.set_52	-4.97235	20	-4.76506	0.527945	0.652705	0.780263	random.set	0.185283
spleen.immune.218	random.set_53	-4.53855	12	-4.26056	0.710142	0.652268	0.780263	random.set	0.185574
spleen.immune.219	random.set_54	-5.61919	16	-4.56137	0.659325	0.945687	0.96768	random.set	0.0242526
spleen.immune.220	random.set_55	-5.48471	40	-5.40895	0.508882	0.559173	0.708105	random.set	0.252454
bmcite.small.1	all.marker.set_1_1	-2.53277	48	-4.71038	0.38855	1.04459295163484e-08	6.52870594771775e-08	all.marker.set	7.98105
bmcite.small.2	all.marker.set_1_2	-2.50543	48	-4.68304	0.358035	5.9300332548922e-10	4.74402660391376e-09	all.marker.set	9.22694
bmcite.small.3	all.marker.set_1_3	-2.37684	48	-4.80424	0.40027	6.62239024424432e-10	5.0941463417264e-09	all.marker.set	9.17899
bmcite.small.4	all.marker.set_1_4	-2.60344	48	-4.73331	0.376017	7.3811413076344e-09	4.92076087175627e-08	all.marker.set	8.13188
bmcite.small.5	all.marker.set_1_5	-2.45966	48	-4.75482	0.356348	5.94295813899341e-11	5.16778968608123e-10	all.marker.set	10.226
bmcite.small.6	all.marker.set_2_1	-1.6496	52	-4.7902	0.421989	4.94445855310406e-14	7.06351221872009e-13	all.marker.set	13.3059
bmcite.small.7	all.marker.set_2_2	-1.89205	52	-4.85846	0.339744	1.25896355432218e-18	2.79769678738262e-17	all.marker.set	17.9
bmcite.small.8	all.marker.set_2_3	-1.94373	52	-4.78555	0.424379	1.06803578652307e-11	1.01717693954578e-10	all.marker.set	10.9714
bmcite.small.9	all.marker.set_2_4	-1.94538	52	-4.6801	0.404656	6.98953554503601e-12	7.35740583688001e-11	all.marker.set	11.1556
bmcite.small.10	all.marker.set_2_5	-2.12735	52	-4.79465	0.383275	1.71054492129883e-12	1.90060546810981e-11	all.marker.set	11.7669
bmcite.small.11	all.marker.set_3_1	-1.07064	96	-5.34737	0.344562	1.12366297725825e-35	5.61831488629125e-34	all.marker.set	34.9494
bmcite.small.12	all.marker.set_3_2	-1.138	96	-5.38344	0.310878	9.25484309156422e-43	9.25484309156422e-41	all.marker.set	42.0336
bmcite.small.13	all.marker.set_3_3	-1.06228	96	-5.39339	0.36464	7.72238753827605e-33	3.08895501531042e-31	all.marker.set	32.1122
bmcite.small.14	all.marker.set_3_4	-1.03402	96	-5.34914	0.310565	3.42338183431572e-44	6.84676366863144e-42	all.marker.set	43.4655
bmcite.small.15	all.marker.set_3_5	-1.08506	96	-5.37343	0.321203	5.84571449192795e-41	3.89714299461863e-39	all.marker.set	40.2332
bmcite.small.16	all.marker.set_4_1	-1.44537	29	-4.21715	0.550368	2.37386544188898e-07	1.15798314238487e-06	all.marker.set	6.62454
bmcite.small.17	all.marker.set_4_2	-1.34836	29	-4.26711	0.494573	1.8005714613771e-09	1.28612247241221e-08	all.marker.set	8.74459
bmcite.small.18	all.marker.set_4_3	-1.29892	29	-4.33594	0.412796	9.39020936659396e-14	1.17377617082425e-12	all.marker.set	13.0273
bmcite.small.19	all.marker.set_4_4	-0.999384	29	-4.24385	0.446584	1.86424383808667e-13	2.19322804480785e-12	all.marker.set	12.7295
bmcite.small.20	all.marker.set_4_5	-1.21853	29	-4.31889	0.465001	1.3015341532314e-11	1.183212866574e-10	all.marker.set	10.8855
bmcite.small.21	all.marker.set_5_1	-2.66632	51	-4.79306	0.385959	1.79133389862093e-08	1.08565690825511e-07	all.marker.set	7.74682
bmcite.small.22	all.marker.set_5_2	-2.56873	51	-4.73954	0.386891	1.00622883670048e-08	6.49179894645471e-08	all.marker.set	7.9973
bmcite.small.23	all.marker.set_5_3	-2.7724	51	-4.83873	0.387371	4.79753387918272e-08	2.82207875246042e-07	all.marker.set	7.31898
bmcite.small.24	all.marker.set_5_4	-2.86646	51	-4.83598	0.399964	4.23440518097031e-07	1.88195785820903e-06	all.marker.set	6.37321
bmcite.small.25	all.marker.set_5_5	-2.86511	51	-4.72487	0.381917	5.592348268015e-07	2.43145576870217e-06	all.marker.set	6.25241
bmcite.small.26	all.marker.set_6_1	-1.08924	17	-3.84466	0.550991	2.8541441502666e-07	1.35911626203171e-06	all.marker.set	6.54452
bmcite.small.27	all.marker.set_6_2	-0.631594	17	-3.87998	0.484223	9.8353857297697e-12	9.8353857297697e-11	all.marker.set	11.0072
bmcite.small.28	all.marker.set_6_3	-1.08739	17	-3.80792	0.533109	1.67023134982476e-07	8.56528897346031e-07	all.marker.set	6.77722
bmcite.small.29	all.marker.set_6_4	-1.03363	17	-3.81334	0.539847	1.30886383051002e-07	6.88875700268432e-07	all.marker.set	6.88311
bmcite.small.30	all.marker.set_6_5	-1.29189	17	-3.89258	0.48839	5.04703364513495e-08	2.8840192257914e-07	all.marker.set	7.29696
bmcite.small.31	all.marker.set_7_1	-1.99748	16	-3.91512	0.513934	9.52469222098466e-05	0.0003342	all.marker.set	4.02115
bmcite.small.32	all.marker.set_7_2	-2.82087	16	-3.84622	0.560843	0.0337579	0.0681728	all.marker.set	1.47162
bmcite.small.33	all.marker.set_7_3	-2.70333	16	-3.77928	0.50456	0.0164853	0.0378972	all.marker.set	1.7829
bmcite.small.34	all.marker.set_7_4	-2.38517	16	-3.76462	0.570843	0.00783528	0.0193615	all.marker.set	2.10595
bmcite.small.35	all.marker.set_7_5	-2.76571	16	-3.82345	0.549187	0.027052	0.0575575	all.marker.set	1.5678
bmcite.small.36	all.marker.set_8_1	-4.46883	86	-5.30343	0.34103	0.00719679	0.0182197	all.marker.set	2.14286
bmcite.small.37	all.marker.set_8_2	-4.56469	86	-5.27655	0.324978	0.0142449	0.0339165	all.marker.set	1.84634
bmcite.small.38	all.marker.set_8_3	-4.41923	86	-5.25671	0.372188	0.0122195	0.0294446	all.marker.set	1.91295
bmcite.small.39	all.marker.set_8_4	-4.52302	86	-5.19922	0.346159	0.0253835	0.0545881	all.marker.set	1.59545
bmcite.small.40	all.marker.set_8_5	-4.51738	86	-5.26218	0.373434	0.0230514	0.0506625	all.marker.set	1.6373
bmcite.small.41	all.marker.set_9_1	-2.316	17	-3.88569	0.530647	0.00154792	0.00449924	all.marker.set	2.81025
bmcite.small.42	all.marker.set_9_2	-2.39023	17	-3.78703	0.493342	0.00231795	0.00635055	all.marker.set	2.6349
bmcite.small.43	all.marker.set_9_3	-2.47924	17	-3.80867	0.530453	0.00610125	0.0156442	all.marker.set	2.21458
bmcite.small.44	all.marker.set_9_4	-2.32985	17	-3.86477	0.519042	0.00155224	0.00449924	all.marker.set	2.80904
bmcite.small.45	all.marker.set_9_5	-2.82037	17	-3.79161	0.589224	0.0496428	0.0927902	all.marker.set	1.30414
bmcite.small.46	all.marker.set_10_1	-1.26813	51	-4.77733	0.388464	8.31211279467524e-20	2.07802819866881e-18	all.marker.set	19.0803
bmcite.small.47	all.marker.set_10_2	-1.25764	51	-4.70347	0.373253	1.32936321966619e-20	3.79818062761769e-19	all.marker.set	19.8764
bmcite.small.48	all.marker.set_10_3	-0.868175	51	-4.80354	0.408573	2.93019372840764e-22	9.76731242802547e-21	all.marker.set	21.5331
bmcite.small.49	all.marker.set_10_4	-1.35155	51	-4.8173	0.438362	1.3274233212575e-15	2.14125236358708e-14	all.marker.set	14.877
bmcite.small.50	all.marker.set_10_5	-1.45265	51	-4.79197	0.422143	1.28265476818914e-15	2.14125236358708e-14	all.marker.set	14.8919
bmcite.small.51	marker.mix1.set_1_1	-3.26169	48	-4.7953	0.370243	1.7200667660993e-05	6.49081798528038e-05	marker.mix1.set	4.76445
bmcite.small.52	marker.mix1.set_1_2	-2.98998	48	-4.7032	0.38761	4.93601063408007e-06	2.10043005705535e-05	marker.mix1.set	5.30662
bmcite.small.53	marker.mix1.set_1_3	-3.38358	48	-4.70804	0.363458	0.000134189	0.000454877	marker.mix1.set	3.87228
bmcite.small.54	marker.mix1.set_1_4	-3.68767	48	-4.77118	0.382395	0.00230214	0.00635055	marker.mix1.set	2.63787
bmcite.small.55	marker.mix1.set_1_5	-4.04603	48	-4.68511	0.444634	0.0753142	0.135701	marker.mix1.set	1.12312
bmcite.small.56	marker.mix1.set_2_1	-3.14995	52	-4.84734	0.393721	8.12028010555733e-06	3.24811204222293e-05	marker.mix1.set	5.09043
bmcite.small.57	marker.mix1.set_2_2	-3.12566	52	-4.78036	0.416156	3.50168412140511e-05	0.000127334	marker.mix1.set	4.45572
bmcite.small.58	marker.mix1.set_2_3	-3.16151	52	-4.84351	0.39898	1.24469395046321e-05	4.78988750609581e-05	marker.mix1.set	4.90494
bmcite.small.59	marker.mix1.set_2_4	-3.44904	52	-4.71938	0.409747	0.000966618	0.00292914	marker.mix1.set	3.01475
bmcite.small.60	marker.mix1.set_2_5	-2.83652	52	-4.79053	0.369904	6.37226733688811e-08	3.54014852049339e-07	marker.mix1.set	7.19571
bmcite.small.61	marker.mix1.set_3_1	-3.15451	96	-5.31264	0.358268	8.51881760419189e-10	6.31023526236436e-09	marker.mix1.set	9.06962
bmcite.small.62	marker.mix1.set_3_2	-3.01203	96	-5.3127	0.369783	2.45920504418016e-10	2.0493375368168e-09	marker.mix1.set	9.60921
bmcite.small.63	marker.mix1.set_3_3	-2.82498	96	-5.38254	0.315077	2.38407522745901e-16	4.76815045491802e-15	marker.mix1.set	15.6227
bmcite.small.64	marker.mix1.set_3_4	-2.78544	96	-5.39337	0.353824	8.48832052710592e-14	1.13177607028079e-12	marker.mix1.set	13.0712
bmcite.small.65	marker.mix1.set_3_5	-2.75133	96	-5.37751	0.332418	1.3918140363316e-15	2.14125236358708e-14	marker.mix1.set	14.8564
bmcite.small.66	marker.mix1.set_4_1	-2.73178	28	-4.26752	0.415925	0.000111091	0.000383074	marker.mix1.set	3.95432
bmcite.small.67	marker.mix1.set_4_2	-2.86808	28	-4.25631	0.441166	0.000825546	0.00254014	marker.mix1.set	3.08326
bmcite.small.68	marker.mix1.set_4_3	-1.58018	28	-4.21685	0.460939	5.31996096031282e-09	3.66893859331919e-08	marker.mix1.set	8.27409
bmcite.small.69	marker.mix1.set_4_4	-2.09362	28	-4.31387	0.422841	7.57246375658255e-08	4.09322365220678e-07	marker.mix1.set	7.12076
bmcite.small.70	marker.mix1.set_4_5	-2.78038	28	-4.26837	0.440691	0.000367076	0.00118412	marker.mix1.set	3.43524
bmcite.small.71	marker.mix1.set_5_1	-3.94157	50	-4.81358	0.361567	0.00793821	0.0193615	marker.mix1.set	2.10028
bmcite.small.72	marker.mix1.set_5_2	-3.98235	50	-4.80497	0.40483	0.0210762	0.0473623	marker.mix1.set	1.67621
bmcite.small.73	marker.mix1.set_5_3	-3.98054	50	-4.76752	0.367217	0.0160534	0.0373335	marker.mix1.set	1.79443
bmcite.small.74	marker.mix1.set_5_4	-3.72946	50	-4.78514	0.369893	0.00215846	0.00608016	marker.mix1.set	2.66586
bmcite.small.75	marker.mix1.set_5_5	-4.01974	50	-4.74871	0.399687	0.0340864	0.0681728	marker.mix1.set	1.46742
bmcite.small.76	marker.mix1.set_6_1	-3.29257	16	-3.76734	0.471982	0.15723	0.262051	marker.mix1.set	0.803463
bmcite.small.77	marker.mix1.set_6_2	-2.55607	16	-3.80938	0.603971	0.0189882	0.043155	marker.mix1.set	1.72152
bmcite.small.78	marker.mix1.set_6_3	-3.58711	16	-3.836	0.477499	0.3011	0.433237	marker.mix1.set	0.52129
bmcite.small.79	marker.mix1.set_6_4	-2.86329	16	-3.80742	0.525539	0.0362075	0.0716981	marker.mix1.set	1.4412
bmcite.small.80	marker.mix1.set_6_5	-2.3741	16	-3.86625	0.466851	0.000696279	0.00217587	marker.mix1.set	3.15722
bmcite.small.81	marker.mix1.set_7_1	-3.22104	16	-3.72948	0.567045	0.184956	0.305712	marker.mix1.set	0.732932
bmcite.small.82	marker.mix1.set_7_2	-3.76505	16	-3.75705	0.521687	0.506113	0.632641	marker.mix1.set	0.295753
bmcite.small.83	marker.mix1.set_7_3	-3.40375	16	-3.77592	0.465902	0.212196	0.336819	marker.mix1.set	0.673263
bmcite.small.84	marker.mix1.set_7_4	-4.07826	16	-3.88726	0.554047	0.634854	0.74252	marker.mix1.set	0.197326
bmcite.small.85	marker.mix1.set_7_5	-2.65778	16	-3.79156	0.469581	0.0078795	0.0193615	marker.mix1.set	2.1035
bmcite.small.86	marker.mix1.set_8_1	-5.316	86	-5.24486	0.414667	0.568111	0.676323	marker.mix1.set	0.245567
bmcite.small.87	marker.mix1.set_8_2	-4.78832	86	-5.33362	0.396183	0.0843529	0.150466	marker.mix1.set	1.0739
bmcite.small.88	marker.mix1.set_8_3	-4.97624	86	-5.21025	0.357233	0.256215	0.391508	marker.mix1.set	0.591396
bmcite.small.89	marker.mix1.set_8_4	-4.90395	86	-5.29747	0.324873	0.112892	0.194641	marker.mix1.set	0.947337
bmcite.small.90	marker.mix1.set_8_5	-4.92718	86	-5.22399	0.381587	0.218331	0.343828	marker.mix1.set	0.660885
bmcite.small.91	marker.mix1.set_9_1	-3.39318	16	-3.81163	0.611266	0.246807	0.382647	marker.mix1.set	0.607642
bmcite.small.92	marker.mix1.set_9_2	-3.40885	16	-3.82404	0.551012	0.225573	0.352458	marker.mix1.set	0.646712
bmcite.small.93	marker.mix1.set_9_3	-3.11557	16	-3.92885	0.510388	0.0555299	0.10189	marker.mix1.set	1.25547
bmcite.small.94	marker.mix1.set_9_4	-2.40881	16	-3.88555	0.500716	0.00159264	0.0045504	marker.mix1.set	2.79788
bmcite.small.95	marker.mix1.set_9_5	-3.52415	16	-3.73185	0.516116	0.343687	0.487499	marker.mix1.set	0.463837
bmcite.small.96	marker.mix1.set_10_1	-2.99903	50	-4.77372	0.358097	3.60018285673212e-07	1.67450365429401e-06	marker.mix1.set	6.44368
bmcite.small.97	marker.mix1.set_10_2	-3.65099	50	-4.72892	0.420535	0.00518504	0.0136448	marker.mix1.set	2.28525
bmcite.small.98	marker.mix1.set_10_3	-3.06859	50	-4.82607	0.405953	7.4803361601961e-06	3.0531984327331e-05	marker.mix1.set	5.12608
bmcite.small.99	marker.mix1.set_10_4	-2.70914	50	-4.75658	0.414716	3.96715206582013e-07	1.80325093900915e-06	marker.mix1.set	6.40152
bmcite.small.100	marker.mix1.set_10_5	-3.40264	50	-4.76749	0.389634	0.000230097	0.00076699	marker.mix1.set	3.63809
bmcite.small.101	marker.mix3.set_1_1	-3.02116	48	-4.69397	0.409813	2.23345154291079e-05	8.27204275152144e-05	marker.mix3.set	4.65102
bmcite.small.102	marker.mix3.set_1_2	-4.02666	48	-4.77366	0.407858	0.0335117	0.0681728	marker.mix3.set	1.4748
bmcite.small.103	marker.mix3.set_1_3	-3.95605	48	-4.71874	0.442266	0.0423093	0.0829594	marker.mix3.set	1.37356
bmcite.small.104	marker.mix3.set_1_4	-3.99697	48	-4.72452	0.362461	0.0223606	0.0496902	marker.mix3.set	1.65052
bmcite.small.105	marker.mix3.set_1_5	-4.74391	48	-4.77458	0.346195	0.464705	0.595775	marker.mix3.set	0.332823
bmcite.small.106	marker.mix3.set_2_1	-3.38503	52	-4.911	0.361977	1.24537075158491e-05	4.78988750609581e-05	marker.mix3.set	4.9047
bmcite.small.107	marker.mix3.set_2_2	-4.12814	52	-4.85475	0.398351	0.0340728	0.0681728	marker.mix3.set	1.46759
bmcite.small.108	marker.mix3.set_2_3	-3.3729	52	-4.81089	0.37678	6.7672501361633e-05	0.000241688	marker.mix3.set	4.16959
bmcite.small.109	marker.mix3.set_2_4	-3.62227	52	-4.7901	0.38304	0.00114868	0.00342889	marker.mix3.set	2.9398
bmcite.small.110	marker.mix3.set_2_5	-4.12201	52	-4.8068	0.349352	0.0249872	0.0543201	marker.mix3.set	1.60228
bmcite.small.111	marker.mix3.set_3_1	-4.56949	96	-5.4317	0.318677	0.00340918	0.009214	marker.mix3.set	2.46735
bmcite.small.112	marker.mix3.set_3_2	-4.16754	96	-5.35569	0.353134	0.000383312	0.00121686	marker.mix3.set	3.41645
bmcite.small.113	marker.mix3.set_3_3	-3.82487	96	-5.38841	0.356303	5.71421566952014e-06	2.38092319563339e-05	marker.mix3.set	5.24304
bmcite.small.114	marker.mix3.set_3_4	-3.71878	96	-5.3868	0.330024	2.16081180118641e-07	1.0804059005932e-06	marker.mix3.set	6.66538
bmcite.small.115	marker.mix3.set_3_5	-4.37514	96	-5.34106	0.381366	0.00565811	0.0146964	marker.mix3.set	2.24733
bmcite.small.116	marker.mix3.set_4_1	-3.53788	28	-4.28642	0.465427	0.0538875	0.0997916	marker.mix3.set	1.26851
bmcite.small.117	marker.mix3.set_4_2	-4.09911	28	-4.24728	0.435206	0.366752	0.51294	marker.mix3.set	0.435628
bmcite.small.118	marker.mix3.set_4_3	-3.15913	28	-4.31646	0.432859	0.00375115	0.0100031	marker.mix3.set	2.42584
bmcite.small.119	marker.mix3.set_4_4	-3.45275	28	-4.28214	0.499992	0.0485786	0.0916577	marker.mix3.set	1.31355
bmcite.small.120	marker.mix3.set_4_5	-3.48578	28	-4.32789	0.499244	0.0458234	0.0874861	marker.mix3.set	1.33891
bmcite.small.121	marker.mix3.set_5_1	-4.70753	48	-4.76668	0.410797	0.442749	0.580188	marker.mix3.set	0.353843
bmcite.small.122	marker.mix3.set_5_2	-4.56274	48	-4.77109	0.410738	0.305989	0.437127	marker.mix3.set	0.514294
bmcite.small.123	marker.mix3.set_5_3	-4.4542	48	-4.6499	0.371122	0.298987	0.433237	marker.mix3.set	0.524348
bmcite.small.124	marker.mix3.set_5_4	-3.97265	48	-4.71161	0.396001	0.031017	0.0646187	marker.mix3.set	1.5084
bmcite.small.125	marker.mix3.set_5_5	-4.80372	48	-4.77544	0.379965	0.529664	0.657968	marker.mix3.set	0.276
bmcite.small.126	marker.mix3.set_6_1	-3.98593	20	-3.94171	0.496357	0.535492	0.661101	marker.mix3.set	0.271247
bmcite.small.127	marker.mix3.set_6_2	-3.62493	20	-4.02652	0.50167	0.211711	0.336819	marker.mix3.set	0.674256
bmcite.small.128	marker.mix3.set_6_3	-4.04278	20	-3.98663	0.524341	0.542644	0.661761	marker.mix3.set	0.265485
bmcite.small.129	marker.mix3.set_6_4	-4.86038	20	-3.97316	0.422713	0.982086	0.983044	marker.mix3.set	0.0078505
bmcite.small.130	marker.mix3.set_6_5	-3.52121	20	-3.91122	0.470867	0.203758	0.328642	marker.mix3.set	0.690885
bmcite.small.131	marker.mix3.set_7_1	-3.27641	20	-3.9124	0.46351	0.0850135	0.150466	marker.mix3.set	1.07051
bmcite.small.132	marker.mix3.set_7_2	-3.42867	20	-3.99291	0.523263	0.140447	0.238046	marker.mix3.set	0.852488
bmcite.small.133	marker.mix3.set_7_3	-3.08696	20	-3.95195	0.513142	0.0459302	0.0874861	marker.mix3.set	1.3379
bmcite.small.134	marker.mix3.set_7_4	-3.6538	20	-3.98889	0.512087	0.256437	0.391508	marker.mix3.set	0.591018
bmcite.small.135	marker.mix3.set_7_5	-3.97682	20	-3.91402	0.52366	0.54773	0.663915	marker.mix3.set	0.261434
bmcite.small.136	marker.mix3.set_8_1	-5.17715	84	-5.21734	0.284587	0.443844	0.580188	marker.mix3.set	0.35277
bmcite.small.137	marker.mix3.set_8_2	-5.64639	84	-5.2158	0.342167	0.895882	0.940919	marker.mix3.set	0.0477491
bmcite.small.138	marker.mix3.set_8_3	-5.75772	84	-5.24614	0.353121	0.926295	0.954943	marker.mix3.set	0.0332506
bmcite.small.139	marker.mix3.set_8_4	-5.92435	84	-5.22598	0.329249	0.983044	0.983044	marker.mix3.set	0.00742687
bmcite.small.140	marker.mix3.set_8_5	-5.45256	84	-5.27099	0.303515	0.725159	0.796878	marker.mix3.set	0.139567
bmcite.small.141	marker.mix3.set_9_1	-3.92015	20	-4.0598	0.536535	0.397323	0.548032	marker.mix3.set	0.400856
bmcite.small.142	marker.mix3.set_9_2	-3.98943	20	-4.08092	0.400983	0.409765	0.557657	marker.mix3.set	0.387465
bmcite.small.143	marker.mix3.set_9_3	-3.77659	20	-4.03173	0.467526	0.292628	0.427194	marker.mix3.set	0.533684
bmcite.small.144	marker.mix3.set_9_4	-4.00943	20	-4.00481	0.488879	0.503768	0.632641	marker.mix3.set	0.297769
bmcite.small.145	marker.mix3.set_9_5	-3.8352	20	-3.92661	0.46885	0.422707	0.56361	marker.mix3.set	0.37396
bmcite.small.146	marker.mix3.set_10_1	-4.62647	48	-4.68975	0.376002	0.433178	0.573745	marker.mix3.set	0.363334
bmcite.small.147	marker.mix3.set_10_2	-4.31951	48	-4.76272	0.360134	0.10922	0.189947	marker.mix3.set	0.961699
bmcite.small.148	marker.mix3.set_10_3	-3.84876	48	-4.77382	0.425547	0.0148594	0.0349634	marker.mix3.set	1.828
bmcite.small.149	marker.mix3.set_10_4	-4.10924	48	-4.73359	0.413363	0.0654703	0.119037	marker.mix3.set	1.18396
bmcite.small.150	marker.mix3.set_10_5	-4.49832	48	-4.74377	0.417149	0.278135	0.410945	marker.mix3.set	0.555745
bmcite.small.151	random.set_1	-4.49938	28	-4.30932	0.429661	0.670881	0.766721	random.set	0.173354
bmcite.small.152	random.set_2	-4.01631	16	-3.84152	0.431718	0.657209	0.75978	random.set	0.182296
bmcite.small.153	random.set_3	-4.46519	48	-4.77142	0.359233	0.196982	0.322922	random.set	0.705572
bmcite.small.154	random.set_4	-4.56194	50	-4.81345	0.390378	0.259702	0.393487	random.set	0.585525
bmcite.small.155	random.set_5	-4.18905	28	-4.23941	0.43777	0.454204	0.586069	random.set	0.342749
bmcite.small.156	random.set_6	-4.11204	48	-4.73102	0.361305	0.0433403	0.084156	random.set	1.36311
bmcite.small.157	random.set_7	-3.73613	17	-3.76302	0.567516	0.48111	0.612879	random.set	0.317756
bmcite.small.158	random.set_8	-4.48182	50	-4.72904	0.419162	0.277664	0.410945	random.set	0.55648
bmcite.small.159	random.set_9	-5.24966	48	-4.77375	0.413592	0.875067	0.930923	random.set	0.0579585
bmcite.small.160	random.set_10	-5.23535	84	-5.19421	0.315106	0.551932	0.664979	random.set	0.258114
bmcite.small.161	random.set_11	-4.09647	16	-3.83386	0.555099	0.681924	0.774914	random.set	0.166264
bmcite.small.162	random.set_12	-5.22446	86	-5.27053	0.351989	0.44794	0.58174	random.set	0.348781
bmcite.small.163	random.set_13	-4.43465	48	-4.75097	0.377314	0.200919	0.326698	random.set	0.696979
bmcite.small.164	random.set_14	-5.25775	52	-4.75555	0.421761	0.883119	0.934517	random.set	0.0539808
bmcite.small.165	random.set_15	-4.8689	86	-5.17978	0.304217	0.153415	0.25784	random.set	0.814132
bmcite.small.166	random.set_16	-4.09953	20	-4.05046	0.5034	0.538824	0.661133	random.set	0.268553
bmcite.small.167	random.set_17	-4.59941	52	-4.81588	0.370347	0.279443	0.410945	random.set	0.553707
bmcite.small.168	random.set_18	-5.96771	96	-5.3526	0.372509	0.950657	0.970058	random.set	0.0219761
bmcite.small.169	random.set_19	-3.75439	20	-4.04767	0.469866	0.266252	0.400378	random.set	0.574708
bmcite.small.170	random.set_20	-5.27992	52	-4.81989	0.361236	0.898577	0.940919	random.set	0.0464446
bmcite.small.171	random.set_21	-5.58956	96	-5.4316	0.358142	0.670406	0.766721	random.set	0.173662
bmcite.small.172	random.set_22	-5.1442	84	-5.25262	0.358284	0.381095	0.529298	random.set	0.418967
bmcite.small.173	random.set_23	-4.15957	17	-3.89205	0.494056	0.705908	0.793156	random.set	0.151252
bmcite.small.174	random.set_24	-4.95969	48	-4.72651	0.393534	0.723255	0.796878	random.set	0.140709
bmcite.small.175	random.set_25	-4.22072	20	-3.92279	0.500939	0.723994	0.796878	random.set	0.140265
bmcite.small.176	random.set_26	-5.60178	96	-5.40515	0.337666	0.719825	0.796878	random.set	0.142773
bmcite.small.177	random.set_27	-5.42449	96	-5.32524	0.362365	0.607917	0.719428	random.set	0.216156
bmcite.small.178	random.set_28	-3.8788	16	-3.72483	0.512441	0.618088	0.727162	random.set	0.20895
bmcite.small.179	random.set_29	-4.55745	20	-4.02211	0.557781	0.831413	0.893992	random.set	0.0801832
bmcite.small.180	random.set_30	-4.63361	50	-4.71403	0.389662	0.418243	0.561401	random.set	0.378571
bmcite.small.181	random.set_31	-4.76807	51	-4.76839	0.363386	0.499651	0.63247	random.set	0.301333
bmcite.small.182	random.set_32	-5.00098	20	-3.99816	0.487817	0.980096	0.983044	random.set	0.00873119
bmcite.small.183	random.set_33	-2.84668	17	-3.80927	0.514189	0.0305999	0.0644208	random.set	1.51428
bmcite.small.184	random.set_34	-5.74237	84	-5.26821	0.421524	0.869676	0.930135	random.set	0.0606424
bmcite.small.185	random.set_35	-3.55177	50	-4.80359	0.366833	0.000321843	0.00105522	random.set	3.49236
bmcite.small.186	random.set_36	-4.5329	16	-3.74943	0.568252	0.916013	0.949237	random.set	0.0380982
bmcite.small.187	random.set_37	-5.51316	51	-4.83448	0.393268	0.957805	0.97239	random.set	0.0187231
bmcite.small.188	random.set_38	-4.9608	50	-4.80654	0.419326	0.643514	0.748272	random.set	0.191442
bmcite.small.189	random.set_39	-4.03655	17	-3.78307	0.477931	0.702074	0.793156	random.set	0.153617
bmcite.small.190	random.set_40	-3.8435	28	-4.35238	0.440424	0.123958	0.211893	random.set	0.906727
bmcite.small.191	random.set_41	-5.32324	48	-4.83993	0.356049	0.912676	0.949237	random.set	0.0396833
bmcite.small.192	random.set_42	-5.17087	51	-4.86322	0.360161	0.803498	0.868646	random.set	0.0950152
bmcite.small.193	random.set_43	-4.69702	17	-3.86499	0.518385	0.945758	0.970008	random.set	0.02422
bmcite.small.194	random.set_44	-3.64786	16	-3.75665	0.477468	0.409878	0.557657	random.set	0.387346
bmcite.small.195	random.set_45	-4.83529	86	-5.26794	0.34249	0.103246	0.181133	random.set	0.986128
bmcite.small.196	random.set_46	-5.01806	51	-4.74968	0.431596	0.732972	0.801063	random.set	0.134912
bmcite.small.197	random.set_47	-4.13108	17	-3.76665	0.552927	0.745081	0.809871	random.set	0.127797
bmcite.small.198	random.set_48	-4.15626	28	-4.31038	0.408132	0.352854	0.496978	random.set	0.452405
bmcite.small.199	random.set_49	-4.14557	29	-4.24269	0.468578	0.417902	0.561401	random.set	0.378925
bmcite.small.200	random.set_50	-5.45389	96	-5.38902	0.395558	0.565134	0.676323	random.set	0.247848
lung.1	all.marker.set_1_1	-2.2083	67	-5.58168	0.476726	7.4106927052213e-13	1.29687122341373e-11	all.marker.set	12.1301
lung.2	all.marker.set_1_2	-2.1897	67	-5.45422	0.489131	1.24367821318433e-11	1.74114949845806e-10	all.marker.set	10.9053
lung.3	all.marker.set_1_3	-2.3431	67	-5.54965	0.455494	9.63232472200973e-13	1.49836162342374e-11	all.marker.set	12.0163
lung.4	all.marker.set_1_4	-2.138	67	-5.48934	0.461348	1.87571198065087e-13	3.75142396130174e-12	all.marker.set	12.7268
lung.5	all.marker.set_1_5	-2.04598	67	-5.5605	0.398038	5.25150880753949e-19	2.4507041101851e-17	all.marker.set	18.2797
lung.6	all.marker.set_2_1	0.117174	26	-4.72864	0.527741	2.11213320016392e-20	1.47849324011474e-18	all.marker.set	19.6753
lung.7	all.marker.set_2_2	-0.410786	26	-4.6443	0.513994	8.86652170722289e-17	2.74535768741051e-15	all.marker.set	16.0522
lung.8	all.marker.set_2_3	0.134887	26	-4.71692	0.508852	7.50860273105335e-22	1.05120438234747e-19	all.marker.set	21.1244
lung.9	all.marker.set_2_4	-0.490533	26	-4.68378	0.559817	3.43367857846241e-14	8.01191668307896e-13	all.marker.set	13.4642
lung.10	all.marker.set_2_5	0.171139	26	-4.63625	0.584525	9.80484888360898e-17	2.74535768741051e-15	all.marker.set	16.0086
lung.11	all.marker.set_3_1	-3.4086	25	-4.73525	0.481787	0.00294729	0.015119	all.marker.set	2.53058
lung.12	all.marker.set_3_2	-3.93193	25	-4.62178	0.51393	0.0897499	0.216638	all.marker.set	1.04697
lung.13	all.marker.set_3_3	-3.71293	25	-4.67637	0.584221	0.0495623	0.143479	all.marker.set	1.30485
lung.14	all.marker.set_3_4	-3.98235	25	-4.54857	0.570678	0.160552	0.335219	all.marker.set	0.794384
lung.15	all.marker.set_3_5	-3.50419	25	-4.70218	0.475292	0.00585888	0.0256326	all.marker.set	2.23219
lung.16	all.marker.set_4_1	-5.75769	204	-6.61504	0.463302	0.0321189	0.104573	all.marker.set	1.49324
lung.17	all.marker.set_4_2	-5.45215	204	-6.56104	0.420034	0.00414526	0.0200116	all.marker.set	2.38245
lung.18	all.marker.set_4_3	-5.33109	204	-6.59246	0.415959	0.00121296	0.00679258	all.marker.set	2.91615
lung.19	all.marker.set_4_4	-5.64378	204	-6.62016	0.398898	0.00718855	0.0304969	all.marker.set	2.14336
lung.20	all.marker.set_4_5	-5.33237	204	-6.62238	0.41994	0.00106358	0.0062042	all.marker.set	2.97323
lung.21	all.marker.set_5_1	-4.74555	56	-5.33617	0.408766	0.0742461	0.196122	all.marker.set	1.12933
lung.22	all.marker.set_5_2	-4.99031	56	-5.38127	0.514229	0.223542	0.381367	all.marker.set	0.650641
lung.23	all.marker.set_5_3	-4.73968	56	-5.39929	0.488202	0.0883322	0.216638	all.marker.set	1.05388
lung.24	all.marker.set_5_4	-4.52561	56	-5.44358	0.486144	0.0294953	0.0983178	all.marker.set	1.53025
lung.25	all.marker.set_5_5	-4.60285	56	-5.44458	0.477935	0.0391035	0.121655	all.marker.set	1.40778
lung.26	all.marker.set_6_1	-2.82584	23	-4.55785	0.547088	0.000773105	0.00491976	all.marker.set	3.11176
lung.27	all.marker.set_6_2	-2.57017	23	-4.68179	0.499598	1.18601754617312e-05	0.000110695	all.marker.set	4.92591
lung.28	all.marker.set_6_3	-2.66039	23	-4.47451	0.571481	0.000750669	0.00491976	all.marker.set	3.12455
lung.29	all.marker.set_6_4	-2.48259	23	-4.68025	0.528757	1.6174305560421e-05	0.0001332	all.marker.set	4.79117
lung.30	all.marker.set_6_5	-2.04723	23	-4.52043	0.544877	2.8258411163598e-06	2.95379506210577e-05	all.marker.set	5.54885
lung.31	all.marker.set_7_1	-5.57169	54	-5.24852	0.583187	0.71026	0.813394	all.marker.set	0.148583
lung.32	all.marker.set_7_2	-5.24829	54	-5.40812	0.473054	0.367735	0.520029	all.marker.set	0.434465
lung.33	all.marker.set_7_3	-4.96767	54	-5.40521	0.551092	0.213613	0.369208	all.marker.set	0.670371
lung.34	all.marker.set_7_4	-4.85996	54	-5.34622	0.415554	0.120966	0.27315	all.marker.set	0.917335
lung.35	all.marker.set_7_5	-5.07002	54	-5.40377	0.509153	0.256071	0.398333	all.marker.set	0.591639
lung.36	marker.mix1.set_1_1	-3.16756	66	-5.62279	0.39476	2.49319457955483e-10	3.17315673761524e-09	marker.mix1.set	9.60324
lung.37	marker.mix1.set_1_2	-3.59453	66	-5.48816	0.524523	0.000152995	0.00107096	marker.mix1.set	3.81532
lung.38	marker.mix1.set_1_3	-4.81285	66	-5.61405	0.440366	0.0344259	0.109537	marker.mix1.set	1.46311
lung.39	marker.mix1.set_1_4	-3.60127	66	-5.53265	0.467715	1.81867786747439e-05	0.000141453	marker.mix1.set	4.74024
lung.40	marker.mix1.set_1_5	-3.76854	66	-5.54225	0.425967	1.563892283669e-05	0.0001332	marker.mix1.set	4.80579
lung.41	marker.mix1.set_2_1	-3.29547	26	-4.58779	0.530355	0.00741096	0.0305157	marker.mix1.set	2.13013
lung.42	marker.mix1.set_2_2	-2.33461	26	-4.63047	0.579952	3.76801450689438e-05	0.000277643	marker.mix1.set	4.42389
lung.43	marker.mix1.set_2_3	-2.28984	26	-4.69148	0.530202	2.95379506210577e-06	2.95379506210577e-05	marker.mix1.set	5.52962
lung.44	marker.mix1.set_2_4	-2.91209	26	-4.69103	0.575924	0.00100474	0.00611579	marker.mix1.set	2.99795
lung.45	marker.mix1.set_2_5	-1.91281	26	-4.68627	0.531427	8.99939057923993e-08	1.04992890091133e-06	marker.mix1.set	7.04579
lung.46	marker.mix1.set_3_1	-3.27512	24	-4.61136	0.529705	0.00582443	0.0256326	marker.mix1.set	2.23475
lung.47	marker.mix1.set_3_2	-4.76415	24	-4.60393	0.609563	0.603665	0.741343	marker.mix1.set	0.219204
lung.48	marker.mix1.set_3_3	-3.94543	24	-4.70152	0.519157	0.0726443	0.196122	marker.mix1.set	1.1388
lung.49	marker.mix1.set_3_4	-4.31269	24	-4.69664	0.553426	0.243914	0.388045	marker.mix1.set	0.612763
lung.50	marker.mix1.set_3_5	-4.71742	24	-4.63607	0.506841	0.563756	0.717507	marker.mix1.set	0.248909
lung.51	marker.mix1.set_4_1	-5.88106	204	-6.58354	0.427625	0.0502177	0.143479	marker.mix1.set	1.29914
lung.52	marker.mix1.set_4_2	-5.63695	204	-6.56494	0.474152	0.0251641	0.0880743	marker.mix1.set	1.59922
lung.53	marker.mix1.set_4_3	-6.22301	204	-6.61369	0.417694	0.174808	0.340659	marker.mix1.set	0.757439
lung.54	marker.mix1.set_4_4	-6.39519	204	-6.59865	0.41579	0.312296	0.460226	marker.mix1.set	0.505433
lung.55	marker.mix1.set_4_5	-6.55439	204	-6.56103	0.465949	0.494314	0.651392	marker.mix1.set	0.305997
lung.56	marker.mix1.set_5_1	-5.35313	56	-5.38982	0.514657	0.471588	0.640993	marker.mix1.set	0.326437
lung.57	marker.mix1.set_5_2	-5.28965	56	-5.46945	0.453199	0.345784	0.504225	marker.mix1.set	0.461195
lung.58	marker.mix1.set_5_3	-5.60764	56	-5.38535	0.505625	0.669893	0.794789	marker.mix1.set	0.173994
lung.59	marker.mix1.set_5_4	-5.7235	56	-5.32045	0.471818	0.80352	0.872037	marker.mix1.set	0.0950034
lung.60	marker.mix1.set_5_5	-5.29604	56	-5.49572	0.515886	0.349356	0.504225	marker.mix1.set	0.456732
lung.61	marker.mix1.set_6_1	-3.21883	22	-4.44222	0.604617	0.0215152	0.0792666	marker.mix1.set	1.66725
lung.62	marker.mix1.set_6_2	-3.51563	22	-4.52643	0.515282	0.024902	0.0880743	marker.mix1.set	1.60377
lung.63	marker.mix1.set_6_3	-3.41847	22	-4.53158	0.52686	0.0173127	0.0655074	marker.mix1.set	1.76164
lung.64	marker.mix1.set_6_4	-3.49879	22	-4.56496	0.557327	0.0278745	0.0951813	marker.mix1.set	1.55479
lung.65	marker.mix1.set_6_5	-4.29015	22	-4.46234	0.56632	0.380544	0.532761	marker.mix1.set	0.419596
lung.66	marker.mix1.set_7_1	-4.87497	54	-5.31747	0.432644	0.153209	0.331836	marker.mix1.set	0.814717
lung.67	marker.mix1.set_7_2	-4.99555	54	-5.38482	0.48045	0.208904	0.365583	marker.mix1.set	0.680053
lung.68	marker.mix1.set_7_3	-5.07204	54	-5.33959	0.509077	0.299594	0.446203	marker.mix1.set	0.523468
lung.69	marker.mix1.set_7_4	-6.01723	54	-5.33326	0.445075	0.937825	0.974745	marker.mix1.set	0.027878
lung.70	marker.mix1.set_7_5	-5.77387	54	-5.40731	0.447915	0.793428	0.871025	marker.mix1.set	0.100493
lung.71	marker.mix3.set_1_1	-5.0751	64	-5.4784	0.481553	0.201157	0.365583	marker.mix3.set	0.696464
lung.72	marker.mix3.set_1_2	-4.9888	64	-5.56665	0.430208	0.0896062	0.216638	marker.mix3.set	1.04766
lung.73	marker.mix3.set_1_3	-5.04027	64	-5.48523	0.468633	0.171192	0.340659	marker.mix3.set	0.766518
lung.74	marker.mix3.set_1_4	-4.13236	64	-5.4542	0.468899	0.00240843	0.0129685	marker.mix3.set	2.61827
lung.75	marker.mix3.set_1_5	-4.9734	64	-5.4265	0.460968	0.16282	0.335219	marker.mix3.set	0.788291
lung.76	marker.mix3.set_2_1	-4.10277	24	-4.63386	0.57128	0.176273	0.340659	marker.mix3.set	0.753815
lung.77	marker.mix3.set_2_2	-3.35974	24	-4.70099	0.488585	0.0030238	0.015119	marker.mix3.set	2.51945
lung.78	marker.mix3.set_2_3	-4.10324	24	-4.57611	0.578675	0.206916	0.365583	marker.mix3.set	0.684206
lung.79	marker.mix3.set_2_4	-3.76812	24	-4.6602	0.527327	0.0453517	0.13777	marker.mix3.set	1.34341
lung.80	marker.mix3.set_2_5	-3.51476	24	-4.49582	0.583151	0.0462514	0.13777	marker.mix3.set	1.33487
lung.81	marker.mix3.set_3_1	-4.97252	24	-4.64027	0.564289	0.721997	0.813394	marker.mix3.set	0.141465
lung.82	marker.mix3.set_3_2	-4.28421	24	-4.71986	0.468557	0.176245	0.340659	marker.mix3.set	0.753882
lung.83	marker.mix3.set_3_3	-4.71486	24	-4.6118	0.547677	0.574625	0.722114	marker.mix3.set	0.240615
lung.84	marker.mix3.set_3_4	-4.9578	24	-4.62986	0.567587	0.718296	0.813394	marker.mix3.set	0.143697
lung.85	marker.mix3.set_3_5	-3.92375	24	-4.67992	0.531719	0.0774955	0.200914	marker.mix3.set	1.11072
lung.86	marker.mix3.set_4_1	-6.33871	204	-6.56672	0.401229	0.284921	0.438339	marker.mix3.set	0.545276
lung.87	marker.mix3.set_4_2	-7.45372	204	-6.61083	0.415042	0.978866	0.978866	marker.mix3.set	0.00927676
lung.88	marker.mix3.set_4_3	-6.92735	204	-6.67357	0.399895	0.737159	0.819066	marker.mix3.set	0.132439
lung.89	marker.mix3.set_4_4	-6.2176	204	-6.59468	0.407902	0.17763	0.340659	marker.mix3.set	0.750485
lung.90	marker.mix3.set_4_5	-6.80034	204	-6.57644	0.372311	0.726207	0.813394	marker.mix3.set	0.138939
lung.91	marker.mix3.set_5_1	-5.36945	56	-5.41934	0.462783	0.457076	0.62736	marker.mix3.set	0.340011
lung.92	marker.mix3.set_5_2	-5.67103	56	-5.41638	0.423357	0.726244	0.813394	marker.mix3.set	0.138917
lung.93	marker.mix3.set_5_3	-4.97607	56	-5.49434	0.483765	0.142016	0.31559	marker.mix3.set	0.847664
lung.94	marker.mix3.set_5_4	-6.30639	56	-5.33276	0.5047	0.973142	0.978866	marker.mix3.set	0.0118239
lung.95	marker.mix3.set_5_5	-4.83294	56	-5.48828	0.434918	0.0659304	0.184605	marker.mix3.set	1.18091
lung.96	marker.mix3.set_6_1	-3.80993	20	-4.38646	0.646071	0.186099	0.351218	marker.mix3.set	0.730257
lung.97	marker.mix3.set_6_2	-4.01968	20	-4.49601	0.57103	0.202095	0.365583	marker.mix3.set	0.694444
lung.98	marker.mix3.set_6_3	-4.25454	20	-4.4341	0.52736	0.366745	0.520029	marker.mix3.set	0.435636
lung.99	marker.mix3.set_6_4	-4.10246	20	-4.54608	0.613533	0.234821	0.382267	marker.mix3.set	0.629263
lung.100	marker.mix3.set_6_5	-4.1506	20	-4.44959	0.548435	0.292821	0.445597	marker.mix3.set	0.533398
lung.101	marker.mix3.set_7_1	-4.0784	52	-5.32582	0.525585	0.008813	0.035252	marker.mix3.set	2.05488
lung.102	marker.mix3.set_7_2	-4.2036	52	-5.33916	0.501476	0.0117734	0.0457855	marker.mix3.set	1.9291
lung.103	marker.mix3.set_7_3	-4.79867	52	-5.28564	0.487477	0.158907	0.335219	marker.mix3.set	0.798857
lung.104	marker.mix3.set_7_4	-5.85188	52	-5.24487	0.513461	0.881435	0.934855	marker.mix3.set	0.0548098
lung.105	marker.mix3.set_7_5	-6.19557	52	-5.38823	0.499758	0.946895	0.974745	marker.mix3.set	0.0236981
lung.106	random.set_1	-5.51042	54	-5.4078	0.523621	0.577691	0.722114	random.set	0.238304
lung.107	random.set_2	-4.82161	24	-4.62089	0.546276	0.643351	0.776458	random.set	0.191552
lung.108	random.set_3	-5.51927	67	-5.52135	0.46516	0.498218	0.651392	random.set	0.302581
lung.109	random.set_4	-5.13316	64	-5.47994	0.469148	0.229901	0.382267	random.set	0.638459
lung.110	random.set_5	-5.40856	54	-5.40561	0.471014	0.502502	0.651392	random.set	0.298862
lung.111	random.set_6	-6.05011	204	-6.59282	0.412702	0.0942528	0.223651	random.set	1.02571
lung.112	random.set_7	-4.74508	26	-4.69911	0.555453	0.532982	0.684564	random.set	0.273288
lung.113	random.set_8	-3.64074	20	-4.44179	0.580778	0.0839056	0.213578	random.set	1.07621
lung.114	random.set_9	-6.11688	56	-5.40955	0.513479	0.915826	0.964028	random.set	0.0381869
lung.115	random.set_10	-5.55905	26	-4.59578	0.608471	0.943299	0.974745	random.set	0.0253504
lung.116	random.set_11	-5.41784	54	-5.24471	0.435348	0.654562	0.783237	random.set	0.184049
lung.117	random.set_12	-5.49255	54	-5.33303	0.559436	0.612235	0.74533	random.set	0.213082
lung.118	random.set_13	-5.43949	204	-6.60077	0.457129	0.00553685	0.0256326	random.set	2.25674
lung.119	random.set_14	-4.37612	26	-4.73592	0.478604	0.226096	0.381367	random.set	0.645707
lung.120	random.set_15	-5.17937	66	-5.52098	0.490758	0.243191	0.388045	random.set	0.614053
lung.121	random.set_16	-3.81262	20	-4.4278	0.504856	0.11151	0.255925	random.set	0.952686
lung.122	random.set_17	-4.09139	24	-4.63135	0.610315	0.188152	0.351218	random.set	0.72549
lung.123	random.set_18	-3.83785	26	-4.71185	0.601484	0.0730998	0.196122	random.set	1.13608
lung.124	random.set_19	-6.74673	204	-6.6446	0.433503	0.593124	0.734844	random.set	0.226854
lung.125	random.set_20	-5.54903	66	-5.57196	0.4859	0.481177	0.647739	random.set	0.317695
lung.126	random.set_21	-3.88064	22	-4.41601	0.650477	0.205241	0.365583	random.set	0.687735
lung.127	random.set_22	-5.78221	52	-5.25159	0.506216	0.852731	0.911316	random.set	0.0691879
lung.128	random.set_23	-5.53981	23	-4.51599	0.588903	0.95894	0.978866	random.set	0.0182086
lung.129	random.set_24	-4.87684	52	-5.35398	0.468181	0.154067	0.331836	random.set	0.812291
lung.130	random.set_25	-5.22249	26	-4.69769	0.530022	0.838949	0.903484	random.set	0.0762642
lung.131	random.set_26	-4.26499	22	-4.52809	0.494498	0.297344	0.446203	random.set	0.526741
lung.132	random.set_27	-6.14656	54	-5.35071	0.42669	0.968921	0.978866	random.set	0.0137118
lung.133	random.set_28	-4.41939	24	-4.59138	0.586656	0.384694	0.533239	random.set	0.414884
lung.134	random.set_29	-5.01316	67	-5.57613	0.442752	0.10177	0.237464	random.set	0.992378
lung.135	random.set_30	-5.74828	64	-5.54375	0.444651	0.677233	0.795986	random.set	0.169262
lung.136	random.set_31	-4.87226	26	-4.61928	0.533633	0.682274	0.795986	random.set	0.166041
lung.137	random.set_32	-5.41185	54	-5.42159	0.462324	0.491603	0.651392	random.set	0.308385
lung.138	random.set_33	-4.35849	26	-4.72321	0.541777	0.250415	0.393911	random.set	0.60134
lung.139	random.set_34	-5.76653	56	-5.40992	0.430324	0.796366	0.871025	random.set	0.0988873
lung.140	random.set_35	-5.17125	64	-5.4982	0.449261	0.233382	0.382267	random.set	0.631933
hcortex.1	all.marker.set_1_1	-2.81883	48	-4.83738	0.476977	1.15832942851195e-05	5.29522024462606e-05	all.marker.set	4.93617
hcortex.2	all.marker.set_1_2	-2.7538	48	-4.89831	0.433565	3.78359205626679e-07	2.23719539133399e-06	all.marker.set	6.4221
hcortex.3	all.marker.set_1_3	-2.59243	48	-4.88151	0.452842	2.15298609864441e-07	1.37791110313242e-06	all.marker.set	6.66696
hcortex.4	all.marker.set_1_4	-2.65408	48	-4.91625	0.43074	7.52988333283193e-08	5.01992222188795e-07	all.marker.set	7.12321
hcortex.5	all.marker.set_1_5	-2.63101	48	-4.88538	0.400792	9.28761940210519e-09	7.17216284330575e-08	all.marker.set	8.0321
hcortex.6	all.marker.set_2_1	-1.88012	16	-3.87975	0.603068	0.000456985	0.00178336	all.marker.set	3.3401
hcortex.7	all.marker.set_2_2	-2.72494	16	-3.87639	0.568108	0.0213409	0.0578737	all.marker.set	1.67079
hcortex.8	all.marker.set_2_3	-2.44847	16	-3.88836	0.578309	0.00639029	0.021301	all.marker.set	2.19448
hcortex.9	all.marker.set_2_4	-3.06913	16	-3.92134	0.567675	0.0666504	0.140317	all.marker.set	1.1762
hcortex.10	all.marker.set_2_5	-2.98906	16	-3.91849	0.56959	0.0513662	0.116338	all.marker.set	1.28932
hcortex.11	all.marker.set_3_1	-1.32432	54	-4.99311	0.425173	3.09620642665464e-18	1.23848257066186e-16	all.marker.set	17.5092
hcortex.12	all.marker.set_3_2	-1.64968	54	-5.03487	0.409276	6.63236154874348e-17	1.76862974633159e-15	all.marker.set	16.1783
hcortex.13	all.marker.set_3_3	-1.66215	54	-5.00502	0.480016	1.65275020405694e-12	1.88885737606507e-11	all.marker.set	11.7818
hcortex.14	all.marker.set_3_4	-1.72356	54	-5.02845	0.414619	7.8765029437491e-16	1.14567315545441e-14	all.marker.set	15.1037
hcortex.15	all.marker.set_3_5	-1.30584	54	-5.07013	0.419719	1.50154687934541e-19	2.40247500695266e-17	all.marker.set	18.8235
hcortex.16	all.marker.set_4_1	-2.79914	24	-4.24248	0.516804	0.00261251	0.00950005	all.marker.set	2.58294
hcortex.17	all.marker.set_4_2	-2.86342	24	-4.29243	0.522655	0.00312725	0.0108774	all.marker.set	2.50484
hcortex.18	all.marker.set_4_3	-2.96607	24	-4.23744	0.529009	0.0081241	0.0249972	all.marker.set	2.09022
hcortex.19	all.marker.set_4_4	-2.64073	24	-4.28852	0.490721	0.000392695	0.00161105	all.marker.set	3.40595
hcortex.20	all.marker.set_4_5	-3.00562	24	-4.3067	0.423222	0.0010552	0.00392633	all.marker.set	2.97666
hcortex.21	all.marker.set_5_1	-0.884942	24	-4.28423	0.52804	6.07034412146089e-11	6.07034412146089e-10	all.marker.set	10.2168
hcortex.22	all.marker.set_5_2	-0.511414	24	-4.22529	0.455136	1.67604115976376e-16	3.83095122231717e-15	all.marker.set	15.7757
hcortex.23	all.marker.set_5_3	-0.743728	24	-4.22596	0.533498	3.35134180713684e-11	3.5747645942793e-10	all.marker.set	10.4748
hcortex.24	all.marker.set_5_4	-0.860389	24	-4.367	0.438831	6.70313160199046e-16	1.07250105631847e-14	all.marker.set	15.1737
hcortex.25	all.marker.set_5_5	-0.45724	24	-4.26536	0.524179	1.86609109336901e-13	2.48812145782535e-12	all.marker.set	12.7291
hcortex.26	all.marker.set_6_1	-2.82662	160	-6.08198	0.379341	4.67712024686871e-18	1.49667847899799e-16	all.marker.set	17.33
hcortex.27	all.marker.set_6_2	-2.82676	160	-6.05861	0.368953	9.80504967388571e-19	5.22935982607238e-17	all.marker.set	18.0086
hcortex.28	all.marker.set_6_3	-2.80305	160	-5.96035	0.392788	4.55921406738182e-16	8.64388893356245e-15	all.marker.set	15.3411
hcortex.29	all.marker.set_6_4	-2.92403	160	-6.046	0.388775	4.86218752512888e-16	8.64388893356245e-15	all.marker.set	15.3132
hcortex.30	all.marker.set_6_5	-2.93811	160	-6.04371	0.352735	6.57954172532389e-19	5.22935982607238e-17	all.marker.set	18.1818
hcortex.31	all.marker.set_7_1	-2.54096	41	-4.68622	0.492468	6.61873835911197e-06	3.16262071908165e-05	all.marker.set	5.17922
hcortex.32	all.marker.set_7_2	-2.72123	41	-4.74539	0.419848	7.13632839799625e-07	3.93728463337724e-06	all.marker.set	6.14653
hcortex.33	all.marker.set_7_3	-2.2907	41	-4.666	0.425256	1.1647073049836e-08	8.47059858169891e-08	all.marker.set	7.93378
hcortex.34	all.marker.set_7_4	-2.77249	41	-4.76398	0.457519	6.72056902804851e-06	3.16262071908165e-05	all.marker.set	5.17259
hcortex.35	all.marker.set_7_5	-2.68173	41	-4.71192	0.403224	2.39042128621763e-07	1.47102848382623e-06	all.marker.set	6.62153
hcortex.36	all.marker.set_8_1	0.00484571	11	-3.51947	0.587028	9.64667405852963e-10	8.57482138535967e-09	all.marker.set	9.01562
hcortex.37	all.marker.set_8_2	-0.168954	11	-3.43986	0.737566	4.6093367086339e-06	2.30466835431695e-05	all.marker.set	5.33636
hcortex.38	all.marker.set_8_3	-0.119126	11	-3.54918	0.609241	9.00813236471037e-09	7.17216284330575e-08	all.marker.set	8.04537
hcortex.39	all.marker.set_8_4	0.0145141	11	-3.55431	0.574513	2.61722009493034e-10	2.46326597169914e-09	all.marker.set	9.58216
hcortex.40	all.marker.set_8_5	-0.067833	11	-3.5384	0.653371	5.42792572708784e-08	3.77594833188719e-07	all.marker.set	7.26537
hcortex.41	marker.mix1.set_1_1	-4.43036	48	-4.91361	0.441918	0.13708	0.246435	marker.mix1.set	0.863027
hcortex.42	marker.mix1.set_1_2	-4.10472	48	-4.98448	0.410248	0.0159979	0.0457084	marker.mix1.set	1.79594
hcortex.43	marker.mix1.set_1_3	-3.76315	48	-4.89871	0.463555	0.00714911	0.0232084	marker.mix1.set	2.14575
hcortex.44	marker.mix1.set_1_4	-3.90915	48	-4.92799	0.417522	0.00733935	0.0232084	marker.mix1.set	2.13434
hcortex.45	marker.mix1.set_1_5	-4.17907	48	-4.92951	0.447565	0.0467976	0.110112	marker.mix1.set	1.32978
hcortex.46	marker.mix1.set_2_1	-4.21987	16	-3.95382	0.489314	0.706686	0.77445	marker.mix1.set	0.150774
hcortex.47	marker.mix1.set_2_2	-3.68032	16	-3.77407	0.626325	0.440509	0.554972	marker.mix1.set	0.356045
hcortex.48	marker.mix1.set_2_3	-3.98777	16	-3.9819	0.492246	0.504762	0.607233	marker.mix1.set	0.296913
hcortex.49	marker.mix1.set_2_4	-3.38911	16	-3.94258	0.616538	0.184671	0.313456	marker.mix1.set	0.733601
hcortex.50	marker.mix1.set_2_5	-3.0373	16	-3.85976	0.484275	0.0447214	0.106797	marker.mix1.set	1.34948
hcortex.51	marker.mix1.set_3_1	-4.51032	54	-4.98048	0.476272	0.161778	0.284445	marker.mix1.set	0.79108
hcortex.52	marker.mix1.set_3_2	-3.88218	54	-4.96325	0.443542	0.00739766	0.0232084	marker.mix1.set	2.13091
hcortex.53	marker.mix1.set_3_3	-3.47538	54	-4.93988	0.44739	0.000531247	0.0020238	marker.mix1.set	3.2747
hcortex.54	marker.mix1.set_3_4	-4.27518	54	-4.94484	0.385547	0.0412016	0.104639	marker.mix1.set	1.38509
hcortex.55	marker.mix1.set_3_5	-3.81861	54	-4.96805	0.418047	0.00298385	0.0106092	marker.mix1.set	2.52522
hcortex.56	marker.mix1.set_4_1	-3.05983	24	-4.21326	0.499311	0.0104427	0.0306012	marker.mix1.set	1.98119
hcortex.57	marker.mix1.set_4_2	-3.70793	24	-4.26885	0.483107	0.122808	0.223288	marker.mix1.set	0.910773
hcortex.58	marker.mix1.set_4_3	-3.91724	24	-4.35025	0.454924	0.170589	0.295986	marker.mix1.set	0.768048
hcortex.59	marker.mix1.set_4_4	-4.19715	24	-4.26131	0.424098	0.439875	0.554972	marker.mix1.set	0.356671
hcortex.60	marker.mix1.set_4_5	-3.66703	24	-4.27465	0.441737	0.0844843	0.166883	marker.mix1.set	1.07322
hcortex.61	marker.mix1.set_5_1	-3.85543	24	-4.24081	0.503001	0.221792	0.348787	marker.mix1.set	0.654054
hcortex.62	marker.mix1.set_5_2	-2.37904	24	-4.23014	0.519037	0.000180959	0.000761934	marker.mix1.set	3.74242
hcortex.63	marker.mix1.set_5_3	-3.43678	24	-4.2504	0.473767	0.0429598	0.106137	marker.mix1.set	1.36694
hcortex.64	marker.mix1.set_5_4	-3.18107	24	-4.27065	0.472235	0.0105191	0.0306012	marker.mix1.set	1.97802
hcortex.65	marker.mix1.set_5_5	-3.58395	24	-4.24231	0.520114	0.102793	0.193493	marker.mix1.set	0.988036
hcortex.66	marker.mix1.set_6_1	-4.17101	160	-6.04487	0.379358	3.91509193483448e-07	2.23719539133399e-06	marker.mix1.set	6.40726
hcortex.67	marker.mix1.set_6_2	-4.35745	160	-5.99504	0.35021	1.4623207358552e-06	7.79904392456107e-06	marker.mix1.set	5.83496
hcortex.68	marker.mix1.set_6_3	-3.86221	160	-5.93809	0.369213	9.4134637318388e-09	7.17216284330575e-08	marker.mix1.set	8.02625
hcortex.69	marker.mix1.set_6_4	-3.43421	160	-6.03615	0.363467	4.07262214890312e-13	5.01245802941922e-12	marker.mix1.set	12.3901
hcortex.70	marker.mix1.set_6_5	-4.28573	160	-6.02102	0.373984	1.7419159705371e-06	8.9905340414818e-06	marker.mix1.set	5.75897
hcortex.71	marker.mix1.set_7_1	-3.79147	40	-4.75547	0.489601	0.0244785	0.065276	marker.mix1.set	1.61122
hcortex.72	marker.mix1.set_7_2	-4.23177	40	-4.72259	0.419258	0.120863	0.222278	marker.mix1.set	0.917705
hcortex.73	marker.mix1.set_7_3	-3.98951	40	-4.75352	0.449158	0.0444744	0.106797	marker.mix1.set	1.35189
hcortex.74	marker.mix1.set_7_4	-3.08495	40	-4.76179	0.450906	0.000100076	0.000444781	marker.mix1.set	3.99967
hcortex.75	marker.mix1.set_7_5	-4.7672	40	-4.78301	0.444508	0.485814	0.588866	marker.mix1.set	0.31353
hcortex.76	marker.mix1.set_8_1	-2.50083	10	-3.41776	0.664331	0.0837571	0.166883	marker.mix1.set	1.07698
hcortex.77	marker.mix1.set_8_2	-2.30351	10	-3.33579	0.634969	0.052006	0.116338	marker.mix1.set	1.28395
hcortex.78	marker.mix1.set_8_3	-1.88861	10	-3.44688	0.652077	0.00843093	0.0254519	marker.mix1.set	2.07412
hcortex.79	marker.mix1.set_8_4	-1.52901	10	-3.50286	0.594041	0.000445669	0.00178268	marker.mix1.set	3.35099
hcortex.80	marker.mix1.set_8_5	-2.8127	10	-3.50044	0.532935	0.0984415	0.187508	marker.mix1.set	1.00682
hcortex.81	marker.mix3.set_1_1	-4.9764	48	-4.8986	0.440753	0.570061	0.656186	marker.mix3.set	0.244078
hcortex.82	marker.mix3.set_1_2	-4.71455	48	-4.84772	0.45429	0.384708	0.512945	marker.mix3.set	0.414868
hcortex.83	marker.mix3.set_1_3	-4.28873	48	-4.8581	0.431939	0.0937227	0.18067	marker.mix3.set	1.02816
hcortex.84	marker.mix3.set_1_4	-4.11827	48	-4.84884	0.455496	0.0543693	0.117663	marker.mix3.set	1.26465
hcortex.85	marker.mix3.set_1_5	-4.52075	48	-4.8627	0.428326	0.21233	0.346634	marker.mix3.set	0.672988
hcortex.86	marker.mix3.set_2_1	-4.43204	20	-4.15605	0.48418	0.715664	0.778954	marker.mix3.set	0.145291
hcortex.87	marker.mix3.set_2_2	-3.29372	20	-4.15973	0.504784	0.0431183	0.106137	marker.mix3.set	1.36534
hcortex.88	marker.mix3.set_2_3	-4.49536	20	-4.01868	0.540046	0.811292	0.832094	marker.mix3.set	0.0908231
hcortex.89	marker.mix3.set_2_4	-3.96095	20	-4.07854	0.602169	0.422593	0.545281	marker.mix3.set	0.374078
hcortex.90	marker.mix3.set_2_5	-4.43151	20	-4.07313	0.509479	0.759107	0.809714	marker.mix3.set	0.119697
hcortex.91	marker.mix3.set_3_1	-5.01742	52	-5.03469	0.474192	0.485475	0.588866	marker.mix3.set	0.313833
hcortex.92	marker.mix3.set_3_2	-4.85823	52	-4.96268	0.437274	0.405604	0.53194	marker.mix3.set	0.391898
hcortex.93	marker.mix3.set_3_3	-5.10546	52	-4.9626	0.432551	0.629402	0.704226	marker.mix3.set	0.201072
hcortex.94	marker.mix3.set_3_4	-4.43603	52	-5.01568	0.388349	0.0677728	0.140827	marker.mix3.set	1.16894
hcortex.95	marker.mix3.set_3_5	-4.93253	52	-4.97066	0.425068	0.464268	0.575837	marker.mix3.set	0.333231
hcortex.96	marker.mix3.set_4_1	-3.45717	24	-4.29617	0.510943	0.0502899	0.116338	marker.mix3.set	1.29852
hcortex.97	marker.mix3.set_4_2	-4.40737	24	-4.36838	0.431474	0.535997	0.635256	marker.mix3.set	0.270838
hcortex.98	marker.mix3.set_4_3	-4.70316	24	-4.30963	0.515292	0.777475	0.818395	marker.mix3.set	0.109314
hcortex.99	marker.mix3.set_4_4	-3.89902	24	-4.2098	0.471669	0.254979	0.381277	marker.mix3.set	0.593496
hcortex.100	marker.mix3.set_4_5	-3.83278	24	-4.23279	0.512272	0.217448	0.347916	marker.mix3.set	0.662646
hcortex.101	marker.mix3.set_5_1	-3.7538	24	-4.28644	0.562965	0.172042	0.295986	marker.mix3.set	0.764365
hcortex.102	marker.mix3.set_5_2	-3.33175	24	-4.3153	0.481051	0.020448	0.0564083	marker.mix3.set	1.68935
hcortex.103	marker.mix3.set_5_3	-4.64515	24	-4.34316	0.477315	0.736531	0.79625	marker.mix3.set	0.132809
hcortex.104	marker.mix3.set_5_4	-2.47362	24	-4.2185	0.470852	0.000105359	0.000455608	marker.mix3.set	3.97733
hcortex.105	marker.mix3.set_5_5	-3.97653	24	-4.20453	0.48737	0.319956	0.446219	marker.mix3.set	0.494909
hcortex.106	marker.mix3.set_6_1	-5.74127	160	-6.04242	0.380726	0.21448	0.346634	marker.mix3.set	0.668613
hcortex.107	marker.mix3.set_6_2	-5.42752	160	-6.01639	0.387302	0.0642014	0.136963	marker.mix3.set	1.19246
hcortex.108	marker.mix3.set_6_3	-5.74715	160	-6.04236	0.344266	0.195582	0.32261	marker.mix3.set	0.708671
hcortex.109	marker.mix3.set_6_4	-5.69601	160	-5.97822	0.376417	0.226712	0.348787	marker.mix3.set	0.644526
hcortex.110	marker.mix3.set_6_5	-5.30612	160	-6.05543	0.40965	0.0336887	0.0869387	marker.mix3.set	1.47252
hcortex.111	marker.mix3.set_7_1	-4.63438	40	-4.65722	0.459123	0.480166	0.588866	marker.mix3.set	0.318609
hcortex.112	marker.mix3.set_7_2	-4.59457	40	-4.68655	0.461369	0.420984	0.545281	marker.mix3.set	0.375734
hcortex.113	marker.mix3.set_7_3	-4.06646	40	-4.72774	0.412413	0.0544193	0.117663	marker.mix3.set	1.26425
hcortex.114	marker.mix3.set_7_4	-3.7821	40	-4.72137	0.503691	0.0311065	0.0815908	marker.mix3.set	1.50715
hcortex.115	marker.mix3.set_7_5	-4.41004	40	-4.65166	0.44289	0.292686	0.429632	marker.mix3.set	0.533597
hcortex.116	marker.mix3.set_8_1	-3.34499	20	-4.02897	0.489114	0.0809937	0.164038	marker.mix3.set	1.09155
hcortex.117	marker.mix3.set_8_2	-4.55226	20	-4.06593	0.55279	0.810511	0.832094	marker.mix3.set	0.0912409
hcortex.118	marker.mix3.set_8_3	-4.12449	20	-4.06631	0.541511	0.542773	0.638557	marker.mix3.set	0.265382
hcortex.119	marker.mix3.set_8_4	-2.71201	20	-4.03094	0.528175	0.00625996	0.021301	marker.mix3.set	2.20343
hcortex.120	marker.mix3.set_8_5	-3.25922	20	-4.05213	0.488712	0.0523519	0.116338	marker.mix3.set	1.28107
hcortex.121	random.set_1	-5.28128	160	-6.07152	0.380769	0.0189759	0.0532657	random.set	1.7218
hcortex.122	random.set_2	-4.58046	48	-4.87696	0.389591	0.223317	0.348787	random.set	0.651079
hcortex.123	random.set_3	-5.1117	48	-4.9473	0.420071	0.65223	0.7247	random.set	0.185599
hcortex.124	random.set_4	-3.80362	20	-4.13784	0.544865	0.269802	0.399707	random.set	0.568954
hcortex.125	random.set_5	-6.11917	160	-6.06949	0.372161	0.553103	0.64596	random.set	0.257194
hcortex.126	random.set_6	-4.81208	54	-5.12243	0.412525	0.225929	0.348787	random.set	0.646028
hcortex.127	random.set_7	-4.6742	48	-4.87792	0.398341	0.304523	0.435032	random.set	0.51638
hcortex.128	random.set_8	-3.82433	24	-4.32068	0.467545	0.144204	0.256363	random.set	0.841022
hcortex.129	random.set_9	-4.42024	24	-4.30863	0.486666	0.590692	0.670289	random.set	0.228639
hcortex.130	random.set_10	-5.87541	160	-6.05369	0.423588	0.336921	0.460747	random.set	0.472472
hcortex.131	random.set_11	-5.31009	41	-4.80058	0.423021	0.885793	0.897005	random.set	0.0526679
hcortex.132	random.set_12	-5.97435	160	-6.02339	0.401075	0.451338	0.564173	random.set	0.345498
hcortex.133	random.set_13	-4.02914	20	-4.1211	0.511891	0.428712	0.548752	random.set	0.367834
hcortex.134	random.set_14	-3.96275	16	-3.88168	0.556184	0.55795	0.646898	random.set	0.253405
hcortex.135	random.set_15	-3.27433	11	-3.58602	0.648944	0.315506	0.446219	random.set	0.500992
hcortex.136	random.set_16	-4.3776	24	-4.34018	0.518942	0.528736	0.631327	random.set	0.276761
hcortex.137	random.set_17	-4.16227	16	-3.80521	0.546766	0.743132	0.797995	random.set	0.128934
hcortex.138	random.set_18	-4.2605	48	-4.82838	0.429146	0.0928725	0.18067	random.set	1.03211
hcortex.139	random.set_19	-6.14761	160	-5.97512	0.391438	0.670278	0.739617	random.set	0.173745
hcortex.140	random.set_20	-3.71662	11	-3.53025	0.699674	0.605021	0.681714	random.set	0.218229
hcortex.141	random.set_21	-3.52366	24	-4.24383	0.514493	0.080789	0.164038	random.set	1.09265
hcortex.142	random.set_22	-4.72367	24	-4.32724	0.497594	0.787185	0.821701	random.set	0.103923
hcortex.143	random.set_23	-5.66902	160	-6.06119	0.444424	0.188777	0.314628	random.set	0.724052
hcortex.144	random.set_24	-4.97422	24	-4.32463	0.494464	0.905529	0.911224	random.set	0.0430978
hcortex.145	random.set_25	-3.63802	16	-3.83483	0.577189	0.366561	0.497031	random.set	0.435854
hcortex.146	random.set_26	-4.40048	24	-4.28865	0.521122	0.584957	0.668522	random.set	0.232876
hcortex.147	random.set_27	-5.94096	160	-6.06075	0.389033	0.379073	0.509679	random.set	0.421277
hcortex.148	random.set_28	-4.3946	48	-4.93942	0.441439	0.108566	0.201983	random.set	0.964306
hcortex.149	random.set_29	-5.25203	48	-4.9214	0.408441	0.790887	0.821701	random.set	0.101885
hcortex.150	random.set_30	-4.55014	40	-4.68174	0.475829	0.391055	0.517097	random.set	0.407762
hcortex.151	random.set_31	-5.4616	48	-4.88725	0.395706	0.926677	0.926677	random.set	0.0330718
hcortex.152	random.set_32	-5.74572	160	-6.08319	0.378197	0.186114	0.313456	random.set	0.73022
hcortex.153	random.set_33	-4.56495	48	-4.88325	0.450078	0.239715	0.36528	random.set	0.620305
hcortex.154	random.set_34	-4.83508	52	-5.04993	0.461373	0.32072	0.446219	random.set	0.493874
hcortex.155	random.set_35	-4.5568	40	-4.76794	0.47922	0.329753	0.454831	random.set	0.481812
hcortex.156	random.set_36	-4.59197	48	-4.82215	0.449312	0.304225	0.435032	random.set	0.516806
hcortex.157	random.set_37	-4.80205	54	-5.02233	0.429026	0.30382	0.435032	random.set	0.517383
hcortex.158	random.set_38	-4.81586	24	-4.24987	0.523963	0.859975	0.876408	random.set	0.0655142
hcortex.159	random.set_39	-5.29799	48	-4.98682	0.415792	0.772886	0.818395	random.set	0.111885
hcortex.160	random.set_40	-3.73058	20	-4.06512	0.501702	0.252452	0.38106	random.set	0.597821
heart.1	all.marker.set_1_1	0.0497135	11	-3.83085	0.600425	5.131451590278e-11	2.66075267644044e-10	all.marker.set	10.2898
heart.2	all.marker.set_1_2	0.276827	11	-3.84391	0.563306	1.2842491889618e-13	1.12371804034158e-12	all.marker.set	12.8914
heart.3	all.marker.set_1_3	0.0193098	11	-3.79706	0.570399	1.11052818508018e-11	6.47808107963438e-11	all.marker.set	10.9545
heart.4	all.marker.set_1_4	0.0723805	11	-3.87342	0.541906	1.652588388763e-13	1.28534652459344e-12	all.marker.set	12.7818
heart.5	all.marker.set_1_5	0.24282	11	-3.86988	0.624592	2.28015905006729e-11	1.22777795003623e-10	all.marker.set	10.642
heart.6	all.marker.set_2_1	-0.308681	12	-3.91229	0.607583	1.5049024011515e-09	7.02287787204033e-09	all.marker.set	8.82249
heart.7	all.marker.set_2_2	-0.657976	12	-3.97867	0.600218	1.57865041156476e-08	6.90659555059583e-08	all.marker.set	7.80171
heart.8	all.marker.set_2_3	-0.739456	12	-3.94692	0.558398	4.62181457292604e-09	2.08727109745047e-08	all.marker.set	8.33519
heart.9	all.marker.set_2_4	0.0203371	12	-3.96979	0.563809	7.36084146878922e-13	5.01145309432823e-12	all.marker.set	12.1331
heart.10	all.marker.set_2_5	-0.388247	12	-3.98858	0.496693	2.10520012384041e-13	1.55120009125083e-12	all.marker.set	12.6767
heart.11	all.marker.set_3_1	0.905126	12	-3.91035	0.655176	9.91758073574319e-14	9.25640868669364e-13	all.marker.set	13.0036
heart.12	all.marker.set_3_2	0.969857	12	-3.97649	0.547656	8.440154555769e-20	1.74884814540996e-18	all.marker.set	19.0736
heart.13	all.marker.set_3_3	1.68586	12	-3.86386	0.620965	1.99494793573925e-19	3.49115888754369e-18	all.marker.set	18.7001
heart.14	all.marker.set_3_4	1.72354	12	-4.00177	0.481447	6.52208109910317e-33	9.13091353874444e-31	all.marker.set	32.1856
heart.15	all.marker.set_3_5	1.09758	12	-3.97795	0.599595	1.2815786278425e-17	1.7942100789795e-16	all.marker.set	16.8923
heart.16	all.marker.set_4_1	-0.0606061	12	-3.90094	0.564982	5.3309336567412e-12	3.24491613888595e-11	all.marker.set	11.2732
heart.17	all.marker.set_4_2	0.00850012	12	-3.99031	0.623815	7.26362780998543e-11	3.63181390499272e-10	all.marker.set	10.1388
heart.18	all.marker.set_4_3	0.287478	12	-3.97566	0.583766	1.40893146267978e-13	1.16029649867747e-12	all.marker.set	12.8511
heart.19	all.marker.set_4_4	-0.00134587	12	-3.91994	0.55393	7.51717964149234e-13	5.01145309432823e-12	all.marker.set	12.1239
heart.20	all.marker.set_4_5	0.102225	12	-4.04057	0.548678	2.16780839843702e-14	2.16780839843702e-13	all.marker.set	13.664
heart.21	all.marker.set_5_1	0.164734	16	-4.20103	0.508676	4.63742912815655e-18	7.21377864379908e-17	all.marker.set	17.3337
heart.22	all.marker.set_5_2	-0.23548	16	-4.12836	0.58567	1.49680645727679e-11	8.38211616075002e-11	all.marker.set	10.8248
heart.23	all.marker.set_5_3	0.00626841	16	-4.26802	0.532995	5.31344978580513e-16	6.37375098457924e-15	all.marker.set	15.2746
heart.24	all.marker.set_5_4	0.474959	16	-4.19038	0.594524	2.12734068778507e-15	2.29098227915315e-14	all.marker.set	14.6722
heart.25	all.marker.set_5_5	-0.272626	16	-4.28722	0.500824	5.46321512963935e-16	6.37375098457924e-15	all.marker.set	15.2626
heart.26	all.marker.set_6_1	-3.64159	28	-4.68304	0.481727	0.0153123	0.0310685	all.marker.set	1.81496
heart.27	all.marker.set_6_2	-3.4435	28	-4.68865	0.477963	0.00459232	0.010897	all.marker.set	2.33797
heart.28	all.marker.set_6_3	-3.5615	28	-4.7303	0.48415	0.00788662	0.0169866	all.marker.set	2.10311
heart.29	all.marker.set_6_4	-3.53161	28	-4.69358	0.467225	0.00644191	0.0143154	all.marker.set	2.19099
heart.30	all.marker.set_6_5	-3.57088	28	-4.69198	0.474877	0.00911748	0.0193401	all.marker.set	2.04012
heart.31	all.marker.set_7_1	-1.5496	77	-5.64138	0.421623	1.43769291875156e-22	4.02554017250437e-21	all.marker.set	21.8423
heart.32	all.marker.set_7_2	-1.94256	77	-5.68683	0.360367	1.37476738499435e-25	6.41558112997363e-24	all.marker.set	24.8618
heart.33	all.marker.set_7_3	-1.71137	77	-5.68799	0.391488	1.53057597527088e-24	5.35701591344808e-23	all.marker.set	23.8151
heart.34	all.marker.set_7_4	-1.89009	77	-5.65217	0.416714	8.74424072704979e-20	1.74884814540996e-18	all.marker.set	19.0583
heart.35	all.marker.set_7_5	-1.61736	77	-5.64901	0.359799	1.92092730632789e-29	1.34464911442952e-27	all.marker.set	28.7165
heart.36	marker.mix1.set_1_1	-1.4035	10	-3.8092	0.565036	1.03313216745387e-05	3.90914874171735e-05	marker.mix1.set	4.98584
heart.37	marker.mix1.set_1_2	-2.158	10	-3.71807	0.624077	0.0062131	0.0142596	marker.mix1.set	2.20669
heart.38	marker.mix1.set_1_3	-1.13555	10	-3.85897	0.498491	2.33639539225914e-08	9.91198045200847e-08	marker.mix1.set	7.63145
heart.39	marker.mix1.set_1_4	-1.68504	10	-3.7142	0.685315	0.00153363	0.00405109	marker.mix1.set	2.81428
heart.40	marker.mix1.set_1_5	-1.72629	10	-3.79142	0.625686	0.000482435	0.00146828	marker.mix1.set	3.31656
heart.41	marker.mix1.set_2_1	-3.08559	12	-4.10635	0.488473	0.0183225	0.0356391	marker.mix1.set	1.73701
heart.42	marker.mix1.set_2_2	-2.42298	12	-3.92626	0.558097	0.00353435	0.00888109	marker.mix1.set	2.45169
heart.43	marker.mix1.set_2_3	-2.53645	12	-3.97222	0.672555	0.0163891	0.0327781	marker.mix1.set	1.78545
heart.44	marker.mix1.set_2_4	-2.78092	12	-3.90184	0.542629	0.0194276	0.0372583	marker.mix1.set	1.71158
heart.45	marker.mix1.set_2_5	-2.39516	12	-3.82965	0.553688	0.00478791	0.0111718	marker.mix1.set	2.31985
heart.46	marker.mix1.set_3_1	-2.21703	12	-3.93485	0.635589	0.00343865	0.00888109	marker.mix1.set	2.46361
heart.47	marker.mix1.set_3_2	-1.1941	12	-3.86027	0.640888	1.59045997575627e-05	5.85958938436521e-05	marker.mix1.set	4.79848
heart.48	marker.mix1.set_3_3	-1.48953	12	-4.02367	0.56779	4.0376314140323e-06	1.61505256561292e-05	marker.mix1.set	5.39387
heart.49	marker.mix1.set_3_4	-1.63305	12	-3.84526	0.55655	3.52100477148578e-05	0.000126395	marker.mix1.set	4.45333
heart.50	marker.mix1.set_3_5	-1.6583	12	-3.91553	0.655224	0.000285561	0.000888413	marker.mix1.set	3.5443
heart.51	marker.mix1.set_4_1	-2.18989	12	-3.94224	0.56932	0.00104207	0.00280556	marker.mix1.set	2.98211
heart.52	marker.mix1.set_4_2	-2.5758	12	-3.99062	0.61654	0.0108732	0.022386	marker.mix1.set	1.96364
heart.53	marker.mix1.set_4_3	-2.28087	12	-3.91015	0.51343	0.000753501	0.00215286	marker.mix1.set	3.12292
heart.54	marker.mix1.set_4_4	-2.64247	12	-3.99101	0.500966	0.00355244	0.00888109	marker.mix1.set	2.44947
heart.55	marker.mix1.set_4_5	-2.94621	12	-3.87442	0.65701	0.0788602	0.131434	marker.mix1.set	1.10314
heart.56	marker.mix1.set_5_1	-2.67019	16	-4.16004	0.558803	0.00383638	0.00927002	marker.mix1.set	2.41608
heart.57	marker.mix1.set_5_2	-3.6928	16	-4.16824	0.539311	0.189005	0.25443	marker.mix1.set	0.723527
heart.58	marker.mix1.set_5_3	-3.07347	16	-4.21247	0.55868	0.0207385	0.0386135	marker.mix1.set	1.68322
heart.59	marker.mix1.set_5_4	-2.1096	16	-4.14324	0.631839	0.000644064	0.00187852	marker.mix1.set	3.19107
heart.60	marker.mix1.set_5_5	-1.27732	16	-4.13481	0.541909	6.71004812908663e-08	2.76296099432979e-07	marker.mix1.set	7.17327
heart.61	marker.mix1.set_6_1	-5.03426	28	-4.71689	0.406925	0.782277	0.846145	marker.mix1.set	0.106639
heart.62	marker.mix1.set_6_2	-4.21867	28	-4.66119	0.483571	0.180069	0.244753	marker.mix1.set	0.744562
heart.63	marker.mix1.set_6_3	-3.9345	28	-4.67954	0.489477	0.0639907	0.107936	marker.mix1.set	1.19388
heart.64	marker.mix1.set_6_4	-4.94742	28	-4.72062	0.466565	0.686553	0.762836	marker.mix1.set	0.163326
heart.65	marker.mix1.set_6_5	-3.80198	28	-4.84558	0.451967	0.0104714	0.0218806	marker.mix1.set	1.97999
heart.66	marker.mix1.set_7_1	-4.33039	76	-5.57743	0.402852	0.000982269	0.00269642	marker.mix1.set	3.00777
heart.67	marker.mix1.set_7_2	-3.15608	76	-5.62386	0.392525	1.61890482079963e-10	7.81540258317063e-10	marker.mix1.set	9.79078
heart.68	marker.mix1.set_7_3	-4.14069	76	-5.56714	0.376195	7.47847487538508e-05	0.000255363	marker.mix1.set	4.12619
heart.69	marker.mix1.set_7_4	-3.09765	76	-5.64567	0.371002	3.25654619831299e-12	2.07234758074463e-11	marker.mix1.set	11.4872
heart.70	marker.mix1.set_7_5	-4.09939	76	-5.60263	0.401836	9.16647354985521e-05	0.000305549	marker.mix1.set	4.0378
heart.71	marker.mix3.set_1_1	-3.7947	20	-4.40657	0.463945	0.0936081	0.152385	marker.mix3.set	1.02869
heart.72	marker.mix3.set_1_2	-3.6108	20	-4.36646	0.479583	0.0575542	0.0982633	marker.mix3.set	1.23992
heart.73	marker.mix3.set_1_3	-3.62839	20	-4.4066	0.563246	0.0835389	0.137593	marker.mix3.set	1.07811
heart.74	marker.mix3.set_1_4	-2.19979	20	-4.39176	0.492381	4.25810741123132e-06	1.65593065992329e-05	marker.mix3.set	5.37078
heart.75	marker.mix3.set_1_5	-3.31314	20	-4.33932	0.504441	0.0209616	0.0386135	marker.mix3.set	1.67858
heart.76	marker.mix3.set_2_1	-3.39258	20	-4.40065	0.482435	0.0183287	0.0356391	marker.mix3.set	1.73687
heart.77	marker.mix3.set_2_2	-4.39058	20	-4.39815	0.558862	0.494594	0.572258	marker.mix3.set	0.305751
heart.78	marker.mix3.set_2_3	-3.31826	20	-4.32093	0.598131	0.0468353	0.08095	marker.mix3.set	1.32943
heart.79	marker.mix3.set_2_4	-3.97538	20	-4.32814	0.525942	0.251197	0.33493	marker.mix3.set	0.599985
heart.80	marker.mix3.set_2_5	-4.26737	20	-4.47459	0.500266	0.339357	0.428018	marker.mix3.set	0.469343
heart.81	marker.mix3.set_3_1	-3.94138	20	-4.41746	0.477483	0.159369	0.22767	marker.mix3.set	0.797596
heart.82	marker.mix3.set_3_2	-2.67024	20	-4.42515	0.538687	0.000561485	0.00167251	marker.mix3.set	3.25066
heart.83	marker.mix3.set_3_3	-3.40987	20	-4.40131	0.482378	0.0199238	0.0376936	marker.mix3.set	1.70063
heart.84	marker.mix3.set_3_4	-3.88767	20	-4.41686	0.493331	0.141706	0.211051	marker.mix3.set	0.848612
heart.85	marker.mix3.set_3_5	-3.22682	20	-4.31836	0.43883	0.00643443	0.0143154	marker.mix3.set	2.19149
heart.86	marker.mix3.set_4_1	-4.34734	20	-4.37378	0.484528	0.478243	0.567407	marker.mix3.set	0.320351
heart.87	marker.mix3.set_4_2	-3.81653	20	-4.36402	0.435389	0.104294	0.165923	marker.mix3.set	0.981739
heart.88	marker.mix3.set_4_3	-3.61024	20	-4.30527	0.597509	0.122371	0.190355	marker.mix3.set	0.912321
heart.89	marker.mix3.set_4_4	-3.82411	20	-4.36106	0.499592	0.141239	0.211051	marker.mix3.set	0.850046
heart.90	marker.mix3.set_4_5	-2.7386	20	-4.40766	0.472661	0.000206852	0.000658167	marker.mix3.set	3.68434
heart.91	marker.mix3.set_5_1	-4.34468	20	-4.37768	0.522621	0.474827	0.567407	marker.mix3.set	0.323464
heart.92	marker.mix3.set_5_2	-2.7156	20	-4.37841	0.46336	0.000166224	0.000541194	marker.mix3.set	3.77931
heart.93	marker.mix3.set_5_3	-3.80467	20	-4.31726	0.493955	0.1497	0.218312	marker.mix3.set	0.824779
heart.94	marker.mix3.set_5_4	-3.94879	20	-4.45266	0.54402	0.177174	0.243181	marker.mix3.set	0.751599
heart.95	marker.mix3.set_5_5	-4.78698	20	-4.45271	0.499572	0.748284	0.82488	marker.mix3.set	0.125934
heart.96	marker.mix3.set_6_1	-3.44647	28	-4.67362	0.501899	0.00724253	0.015843	marker.mix3.set	2.14011
heart.97	marker.mix3.set_6_2	-4.83398	28	-4.7137	0.533826	0.589136	0.670562	marker.mix3.set	0.229784
heart.98	marker.mix3.set_6_3	-4.15886	28	-4.66562	0.467906	0.139396	0.211051	marker.mix3.set	0.85575
heart.99	marker.mix3.set_6_4	-4.18523	28	-4.74858	0.432045	0.0961311	0.154694	marker.mix3.set	1.01714
heart.100	marker.mix3.set_6_5	-5.22746	28	-4.65824	0.43818	0.903038	0.917097	marker.mix3.set	0.0442941
heart.101	marker.mix3.set_7_1	-4.74729	76	-5.51111	0.449652	0.0446891	0.0782059	marker.mix3.set	1.3498
heart.102	marker.mix3.set_7_2	-4.66196	76	-5.71897	0.334632	0.000792372	0.00221864	marker.mix3.set	3.10107
heart.103	marker.mix3.set_7_3	-4.81782	76	-5.61441	0.41305	0.0268941	0.0482714	marker.mix3.set	1.57034
heart.104	marker.mix3.set_7_4	-4.91314	76	-5.6141	0.394085	0.0376444	0.0667117	marker.mix3.set	1.4243
heart.105	marker.mix3.set_7_5	-4.28261	76	-5.62077	0.339802	4.10685828296644e-05	0.00014374	marker.mix3.set	4.38649
heart.106	random.set_1	-5.17006	76	-5.606	0.449847	0.166255	0.235108	random.set	0.779226
heart.107	random.set_2	-4.41599	20	-4.4369	0.491615	0.483041	0.568284	random.set	0.316016
heart.108	random.set_3	-4.70435	11	-3.74277	0.610687	0.942323	0.949102	random.set	0.0258002
heart.109	random.set_4	-4.56414	20	-4.33484	0.542764	0.663659	0.743298	random.set	0.178055
heart.110	random.set_5	-5.23066	76	-5.60222	0.395489	0.173735	0.242242	random.set	0.760112
heart.111	random.set_6	-4.03747	12	-3.91973	0.591338	0.578907	0.664319	random.set	0.237391
heart.112	random.set_7	-4.43591	12	-4.00147	0.54652	0.786668	0.846145	random.set	0.104209
heart.113	random.set_8	-4.13565	28	-4.68741	0.486542	0.128388	0.19752	random.set	0.891477
heart.114	random.set_9	-3.96872	16	-4.19359	0.524247	0.333983	0.425069	random.set	0.476276
heart.115	random.set_10	-3.78553	12	-3.99828	0.55379	0.350427	0.434158	random.set	0.455402
heart.116	random.set_11	-4.88728	77	-5.66504	0.395156	0.0245212	0.0445839	random.set	1.61046
heart.117	random.set_12	-5.61808	76	-5.6292	0.454735	0.490248	0.571957	random.set	0.309584
heart.118	random.set_13	-4.82661	20	-4.32861	0.433067	0.874914	0.914089	random.set	0.0580349
heart.119	random.set_14	-3.41166	12	-3.72495	0.723291	0.332457	0.425069	random.set	0.478265
heart.120	random.set_15	-3.29354	10	-3.88225	0.581309	0.155593	0.224567	random.set	0.808011
heart.121	random.set_16	-4.88562	28	-4.77922	0.419994	0.599996	0.677415	random.set	0.221852
heart.122	random.set_17	-4.39055	12	-3.93732	0.543594	0.797794	0.846145	random.set	0.0981092
heart.123	random.set_18	-3.57354	12	-3.93616	0.582423	0.266772	0.350047	random.set	0.57386
heart.124	random.set_19	-4.35701	12	-3.92167	0.589052	0.770062	0.842255	random.set	0.113474
heart.125	random.set_20	-4.60469	10	-3.80413	0.62475	0.899974	0.917097	random.set	0.0457702
heart.126	random.set_21	-4.35769	28	-4.79501	0.467468	0.17476	0.242242	random.set	0.757557
heart.127	random.set_22	-5.14523	76	-5.57324	0.366767	0.121611	0.190355	random.set	0.915026
heart.128	random.set_23	-4.53042	28	-4.64294	0.438076	0.398647	0.481126	random.set	0.399412
heart.129	random.set_24	-5.47943	76	-5.64476	0.407692	0.342542	0.428178	random.set	0.465286
heart.130	random.set_25	-3.73066	12	-4.04511	0.51123	0.269248	0.350047	random.set	0.569848
heart.131	random.set_26	-5.46459	28	-4.72983	0.436397	0.95388	0.95388	random.set	0.0205063
heart.132	random.set_27	-5.43578	76	-5.58133	0.440699	0.370595	0.451159	random.set	0.4311
heart.133	random.set_28	-5.10218	20	-4.35744	0.575428	0.902207	0.917097	random.set	0.0446936
heart.134	random.set_29	-3.68122	11	-3.89019	0.590953	0.361817	0.444337	random.set	0.441511
heart.135	random.set_30	-2.90715	20	-4.3689	0.548337	0.00384044	0.00927002	random.set	2.41562
heart.136	random.set_31	-3.40468	12	-3.9657	0.540081	0.149458	0.218312	random.set	0.82548
heart.137	random.set_32	-5.97421	76	-5.65152	0.389134	0.796519	0.846145	random.set	0.0988041
heart.138	random.set_33	-4.67619	12	-3.89639	0.597706	0.903996	0.917097	random.set	0.0438337
heart.139	random.set_34	-4.06449	20	-4.39828	0.544777	0.270036	0.350047	random.set	0.568578
heart.140	random.set_35	-4.94092	20	-4.3419	0.578059	0.849962	0.894697	random.set	0.0706004
pancrea.1	all.marker.set_1_1	1.83633	36	-4.40166	0.40624	1.62885300523195e-53	2.93193540941751e-51	all.marker.set	52.7881
pancrea.2	all.marker.set_1_2	1.81646	36	-4.33615	0.476861	2.18418383968476e-38	1.31051030381086e-36	all.marker.set	37.6607
pancrea.3	all.marker.set_1_3	1.83687	36	-4.4058	0.493584	5.76459631005927e-37	1.72937889301778e-35	all.marker.set	36.2392
pancrea.4	all.marker.set_1_4	1.80165	36	-4.33119	0.459934	7.32514072438531e-41	6.59262665194678e-39	all.marker.set	40.1352
pancrea.5	all.marker.set_1_5	1.83577	36	-4.3714	0.482924	4.12003618733975e-38	1.84065439940984e-36	all.marker.set	37.3851
pancrea.6	all.marker.set_2_1	0.158436	34	-4.3011	0.387961	7.00471036144047e-31	1.80121123579898e-29	all.marker.set	30.1546
pancrea.7	all.marker.set_2_2	0.0134066	34	-4.32559	0.431722	4.57215924306395e-24	9.1443184861279e-23	all.marker.set	23.3399
pancrea.8	all.marker.set_2_3	-0.0260267	34	-4.31229	0.466525	2.00752656665182e-20	2.2584673874833e-19	all.marker.set	19.6973
pancrea.9	all.marker.set_2_4	-0.068685	34	-4.38591	0.488644	5.00016193700737e-19	4.73699551927014e-18	all.marker.set	18.301
pancrea.10	all.marker.set_2_5	-0.0463118	34	-4.3444	0.50915	1.56398158175913e-17	1.18346760492926e-16	all.marker.set	16.8058
pancrea.11	all.marker.set_3_1	-0.246034	37	-4.37769	0.415126	1.22643434277509e-23	1.83965151416263e-22	all.marker.set	22.9114
pancrea.12	all.marker.set_3_2	-0.324114	37	-4.2882	0.469909	1.64370500684619e-17	1.18346760492926e-16	all.marker.set	16.7842
pancrea.13	all.marker.set_3_3	-0.296275	37	-4.38636	0.500032	1.42351869284367e-16	9.15119159685216e-16	all.marker.set	15.8466
pancrea.14	all.marker.set_3_4	-0.0227727	37	-4.36723	0.439412	2.37054627616442e-23	3.28229484391997e-22	all.marker.set	22.6252
pancrea.15	all.marker.set_3_5	-0.160931	37	-4.41257	0.469299	6.5493916666997e-20	6.93465000003498e-19	all.marker.set	19.1838
pancrea.16	all.marker.set_4_1	-0.0975545	24	-3.98042	0.515717	2.55539780901067e-14	1.58610898490317e-13	all.marker.set	13.5925
pancrea.17	all.marker.set_4_2	0.506	24	-4.01047	0.505538	2.05492630515577e-19	2.05492630515577e-18	all.marker.set	18.6872
pancrea.18	all.marker.set_4_3	0.0189435	24	-3.98646	0.484436	6.8015592454808e-17	4.53437283032053e-16	all.marker.set	16.1674
pancrea.19	all.marker.set_4_4	-0.0931138	24	-3.94868	0.444001	1.91584404266817e-18	1.56750876218305e-17	all.marker.set	17.7176
pancrea.20	all.marker.set_4_5	-0.0596169	24	-4.05958	0.539006	5.81232333905427e-14	3.48739400343256e-13	all.marker.set	13.2357
pancrea.21	all.marker.set_5_1	0.0765703	33	-4.31889	0.430193	8.28583721284707e-25	1.86431337289059e-23	all.marker.set	24.0817
pancrea.22	all.marker.set_5_2	1.22577	33	-4.3209	0.432098	5.11292888724956e-38	1.84065439940984e-36	all.marker.set	37.2913
pancrea.23	all.marker.set_5_3	1.2011	33	-4.26702	0.562421	1.20936783596114e-22	1.55490150337861e-21	all.marker.set	21.9174
pancrea.24	all.marker.set_5_4	-0.00407328	33	-4.3285	0.432304	7.37613041256941e-24	1.20700315842045e-22	all.marker.set	23.1322
pancrea.25	all.marker.set_5_5	-0.125468	33	-4.22911	0.470754	1.42616687314565e-18	1.22242874841056e-17	all.marker.set	17.8458
pancrea.26	all.marker.set_6_1	-0.200277	30	-4.1392	0.531826	6.48801354374591e-14	3.76723367056214e-13	all.marker.set	13.1879
pancrea.27	all.marker.set_6_2	-0.116764	30	-4.18326	0.482001	1.63226134164581e-17	1.18346760492926e-16	all.marker.set	16.7872
pancrea.28	all.marker.set_6_3	-0.0174433	30	-4.1602	0.469453	5.49093447721557e-19	4.94184102949401e-18	all.marker.set	18.2604
pancrea.29	all.marker.set_6_4	-0.160304	30	-4.24025	0.428842	9.18533583665178e-22	1.10224030039821e-20	all.marker.set	21.0369
pancrea.30	all.marker.set_6_5	-0.125539	30	-4.24819	0.410838	5.36216945885249e-24	9.65190502593448e-23	all.marker.set	23.2707
pancrea.31	all.marker.set_7_1	-1.34203	22	-3.91861	0.499968	1.27837988821565e-07	4.69608938528198e-07	all.marker.set	6.89334
pancrea.32	all.marker.set_7_2	-1.20358	22	-3.93176	0.485201	9.39541786418038e-09	3.67646785989667e-08	all.marker.set	8.02708
pancrea.33	all.marker.set_7_3	-1.38945	22	-3.98857	0.502217	1.13777427141139e-07	4.26665351779271e-07	all.marker.set	6.94394
pancrea.34	all.marker.set_7_4	-0.937236	22	-3.91525	0.524666	6.89338502399366e-09	2.75735400959746e-08	all.marker.set	8.16157
pancrea.35	all.marker.set_7_5	-1.19758	22	-3.88282	0.506613	5.77842252100369e-08	2.21301288038439e-07	all.marker.set	7.23819
pancrea.36	all.marker.set_8_1	-0.00106762	23	-4.02706	0.483632	4.23432836935972e-17	2.93145810186442e-16	all.marker.set	16.3732
pancrea.37	all.marker.set_8_2	-0.986163	23	-3.99878	0.510923	1.85726797367795e-09	7.77461012237282e-09	all.marker.set	8.73113
pancrea.38	all.marker.set_8_3	-1.72853	23	-3.88024	0.483051	4.2057239783043e-06	1.4019079927681e-05	all.marker.set	5.37616
pancrea.39	all.marker.set_8_4	-1.77973	23	-4.04751	0.471894	7.71108543202945e-07	2.66922188031789e-06	all.marker.set	6.11288
pancrea.40	all.marker.set_8_5	-1.59248	23	-3.95663	0.46957	2.39283826013544e-07	8.44531150636038e-07	all.marker.set	6.62109
pancrea.41	all.marker.set_9_1	0.817565	10	-3.2019	0.600278	1.07097067638271e-11	5.21012761483481e-11	all.marker.set	10.9702
pancrea.42	all.marker.set_9_2	1.14213	10	-3.23263	0.654948	1.19838933186504e-11	5.67658104567650e-11	all.marker.set	10.9214
pancrea.43	all.marker.set_9_3	0.659151	10	-3.27844	0.641797	4.25092653338478e-10	1.82182565716491e-09	all.marker.set	9.37152
pancrea.44	all.marker.set_9_4	0.753771	10	-3.12881	0.560246	2.10207853842976e-12	1.11286510858046e-11	all.marker.set	11.6774
pancrea.45	all.marker.set_9_5	1.01391	10	-3.12713	0.649152	8.9037083549485e-11	4.00666875972683e-10	all.marker.set	10.0504
pancrea.46	marker.mix1.set_1_1	-1.17018	36	-4.42033	0.446692	1.71869311454478e-13	9.66764876931439e-13	marker.mix1.set	12.7648
pancrea.47	marker.mix1.set_1_2	-1.41268	36	-4.36362	0.466434	1.25307892327448e-10	5.50132210218064e-10	marker.mix1.set	9.90202
pancrea.48	marker.mix1.set_1_3	-1.52323	36	-4.38206	0.502687	6.46098350481874e-09	2.64312961560767e-08	marker.mix1.set	8.1897
pancrea.49	marker.mix1.set_1_4	-1.31656	36	-4.40261	0.460851	1.06802696541187e-11	5.21012761483481e-11	marker.mix1.set	10.9714
pancrea.50	marker.mix1.set_1_5	-1.34749	36	-4.41441	0.43083	5.45082577709737e-13	2.97317769659857e-12	marker.mix1.set	12.2635
pancrea.51	marker.mix1.set_2_1	-2.57235	34	-4.22459	0.458568	0.000157264	0.000428902	marker.mix1.set	3.80337
pancrea.52	marker.mix1.set_2_2	-2.84071	34	-4.34599	0.457198	0.000496692	0.00125922	marker.mix1.set	3.30391
pancrea.53	marker.mix1.set_2_3	-1.94492	34	-4.40967	0.488969	2.319022466972e-07	8.3484808810992e-07	marker.mix1.set	6.6347
pancrea.54	marker.mix1.set_2_4	-2.91059	34	-4.32448	0.397842	0.000189775	0.000509843	marker.mix1.set	3.72176
pancrea.55	marker.mix1.set_2_5	-2.42713	34	-4.29787	0.468716	3.28693492910203e-05	9.86080478730609e-05	marker.mix1.set	4.48321
pancrea.56	marker.mix1.set_3_1	-2.92932	36	-4.35875	0.443503	0.00063421	0.00150818	marker.mix1.set	3.19777
pancrea.57	marker.mix1.set_3_2	-2.7838	36	-4.46146	0.406111	1.80565268808542e-05	5.50877091280298e-05	marker.mix1.set	4.74337
pancrea.58	marker.mix1.set_3_3	-2.72583	36	-4.39853	0.47992	0.000245721	0.000650438	marker.mix1.set	3.60956
pancrea.59	marker.mix1.set_3_4	-2.05836	36	-4.33616	0.486218	1.40160231853777e-06	4.76015881767545e-06	marker.mix1.set	5.85338
pancrea.60	marker.mix1.set_3_5	-2.22467	36	-4.3418	0.483875	6.06184244949224e-06	1.94844935876536e-05	marker.mix1.set	5.2174
pancrea.61	marker.mix1.set_4_1	-3.6012	24	-3.95549	0.510461	0.243824	0.362714	marker.mix1.set	0.612923
pancrea.62	marker.mix1.set_4_2	-2.3498	24	-3.96918	0.511317	0.000769928	0.00175427	marker.mix1.set	3.11355
pancrea.63	marker.mix1.set_4_3	-2.02838	24	-4.01206	0.530814	9.30925271962167e-05	0.000257795	marker.mix1.set	4.03109
pancrea.64	marker.mix1.set_4_4	-1.78107	24	-3.99995	0.50021	4.58421869137888e-06	1.50028975354218e-05	marker.mix1.set	5.33873
pancrea.65	marker.mix1.set_4_5	-3.10217	24	-4.01806	0.462549	0.0238459	0.0461533	marker.mix1.set	1.62259
pancrea.66	marker.mix1.set_5_1	-3.68884	32	-4.2017	0.471287	0.138254	0.228309	marker.mix1.set	0.859323
pancrea.67	marker.mix1.set_5_2	-2.82608	32	-4.26212	0.445717	0.000636785	0.00150818	marker.mix1.set	3.19601
pancrea.68	marker.mix1.set_5_3	-2.46724	32	-4.31883	0.491908	8.3577297488842e-05	0.000238792	marker.mix1.set	4.07791
pancrea.69	marker.mix1.set_5_4	-1.31184	32	-4.31175	0.435644	2.86591801333107e-12	1.47390069257026e-11	marker.mix1.set	11.5427
pancrea.70	marker.mix1.set_5_5	-2.19594	32	-4.2939	0.495034	1.12749435621072e-05	3.49912041582637e-05	marker.mix1.set	4.94789
pancrea.71	marker.mix1.set_6_1	-3.41691	30	-4.2486	0.464952	0.0368267	0.0683383	marker.mix1.set	1.43384
pancrea.72	marker.mix1.set_6_2	-3.27152	30	-4.21927	0.455391	0.0187085	0.0366036	marker.mix1.set	1.72796
pancrea.73	marker.mix1.set_6_3	-3.43612	30	-4.17192	0.459372	0.0546045	0.097315	marker.mix1.set	1.26277
pancrea.74	marker.mix1.set_6_4	-1.20595	30	-4.27626	0.461034	1.37265567544683e-11	6.33533388667768e-11	marker.mix1.set	10.8624
pancrea.75	marker.mix1.set_6_5	-2.7481	30	-4.3145	0.415657	8.21164149036344e-05	0.000238402	marker.mix1.set	4.08557
pancrea.76	marker.mix1.set_7_1	-2.96051	22	-3.89758	0.449173	0.0184804	0.0365546	marker.mix1.set	1.73329
pancrea.77	marker.mix1.set_7_2	-3.10263	22	-3.90844	0.477552	0.0457671	0.0823808	marker.mix1.set	1.33945
pancrea.78	marker.mix1.set_7_3	-3.33205	22	-3.93221	0.546122	0.135896	0.226494	marker.mix1.set	0.866792
pancrea.79	marker.mix1.set_7_4	-2.21757	22	-3.94274	0.524985	0.000507848	0.00126962	marker.mix1.set	3.29427
pancrea.80	marker.mix1.set_7_5	-2.2969	22	-3.92022	0.519769	0.000894602	0.00201285	marker.mix1.set	3.04837
pancrea.81	marker.mix1.set_8_1	-2.06941	22	-3.94411	0.557982	0.000390034	0.00101748	marker.mix1.set	3.4089
pancrea.82	marker.mix1.set_8_2	-3.11613	22	-3.99409	0.4598	0.0281027	0.0538136	marker.mix1.set	1.55125
pancrea.83	marker.mix1.set_8_3	-3.51406	22	-3.89148	0.437324	0.194067	0.300287	marker.mix1.set	0.712047
pancrea.84	marker.mix1.set_8_4	-3.13612	22	-3.86363	0.559719	0.096839	0.164981	marker.mix1.set	1.01395
pancrea.85	marker.mix1.set_8_5	-3.4868	22	-3.91037	0.486708	0.192077	0.300287	marker.mix1.set	0.716525
pancrea.86	marker.mix1.set_9_1	-1.50461	10	-3.20867	0.678214	0.00599286	0.0129401	marker.mix1.set	2.22237
pancrea.87	marker.mix1.set_9_2	-0.880951	10	-3.09901	0.692175	0.000676533	0.00156123	marker.mix1.set	3.16971
pancrea.88	marker.mix1.set_9_3	-3.47142	10	-3.27439	0.654808	0.618253	0.732141	marker.mix1.set	0.208834
pancrea.89	marker.mix1.set_9_4	-2.88848	10	-3.15934	0.672192	0.343494	0.46141	marker.mix1.set	0.464081
pancrea.90	marker.mix1.set_9_5	-2.79074	10	-3.16234	0.685449	0.293867	0.410047	marker.mix1.set	0.531849
pancrea.91	marker.mix3.set_1_1	-2.44264	36	-4.2893	0.422808	6.28138889138105e-06	1.98359649201507e-05	marker.mix3.set	5.20194
pancrea.92	marker.mix3.set_1_2	-2.72965	36	-4.38499	0.507319	0.000551377	0.00134119	marker.mix3.set	3.25855
pancrea.93	marker.mix3.set_1_3	-3.4247	36	-4.33113	0.432629	0.0180778	0.0361557	marker.mix3.set	1.74285
pancrea.94	marker.mix3.set_1_4	-2.5043	36	-4.37798	0.500151	8.97558212720874e-05	0.000252438	marker.mix3.set	4.04694
pancrea.95	marker.mix3.set_1_5	-2.75671	36	-4.46249	0.509307	0.000405202	0.00104195	marker.mix3.set	3.39233
pancrea.96	marker.mix3.set_2_1	-3.63836	32	-4.28051	0.426779	0.0662066	0.116835	marker.mix3.set	1.1791
pancrea.97	marker.mix3.set_2_2	-3.25458	32	-4.30646	0.48055	0.0143016	0.0289245	marker.mix3.set	1.84462
pancrea.98	marker.mix3.set_2_3	-3.15425	32	-4.26571	0.480541	0.0103629	0.0214406	marker.mix3.set	1.98452
pancrea.99	marker.mix3.set_2_4	-3.96518	32	-4.29278	0.392208	0.201783	0.305218	marker.mix3.set	0.695116
pancrea.100	marker.mix3.set_2_5	-3.3494	32	-4.24383	0.485274	0.0326542	0.0612267	marker.mix3.set	1.48606
pancrea.101	marker.mix3.set_3_1	-3.55606	36	-4.35923	0.463023	0.0414035	0.0752792	marker.mix3.set	1.38296
pancrea.102	marker.mix3.set_3_2	-3.00216	36	-4.36868	0.425858	0.00066629	0.00155756	marker.mix3.set	3.17634
pancrea.103	marker.mix3.set_3_3	-3.18828	36	-4.40025	0.482879	0.00603872	0.0129401	marker.mix3.set	2.21905
pancrea.104	marker.mix3.set_3_4	-3.30996	36	-4.36191	0.441456	0.00858815	0.0181867	marker.mix3.set	2.0661
pancrea.105	marker.mix3.set_3_5	-4.34325	36	-4.37886	0.458823	0.469075	0.596539	marker.mix3.set	0.328758
pancrea.106	marker.mix3.set_4_1	-3.93423	24	-4.00755	0.396807	0.426702	0.552564	marker.mix3.set	0.369875
pancrea.107	marker.mix3.set_4_2	-3.69292	24	-4.00905	0.494318	0.261238	0.379217	marker.mix3.set	0.582963
pancrea.108	marker.mix3.set_4_3	-3.68681	24	-3.95879	0.543294	0.308319	0.426903	marker.mix3.set	0.511
pancrea.109	marker.mix3.set_4_4	-3.77963	24	-4.06821	0.528921	0.292675	0.410047	marker.mix3.set	0.533615
pancrea.110	marker.mix3.set_4_5	-3.49476	24	-3.94389	0.498607	0.183856	0.291135	marker.mix3.set	0.735523
pancrea.111	marker.mix3.set_5_1	-3.6278	32	-4.21135	0.427408	0.0860727	0.150244	marker.mix3.set	1.06513
pancrea.112	marker.mix3.set_5_2	-3.48475	32	-4.33281	0.457404	0.0318647	0.0603752	marker.mix3.set	1.49669
pancrea.113	marker.mix3.set_5_3	-4.68258	32	-4.30964	0.524782	0.761349	0.835627	marker.mix3.set	0.118416
pancrea.114	marker.mix3.set_5_4	-3.90723	32	-4.31842	0.443496	0.17692	0.284335	marker.mix3.set	0.752224
pancrea.115	marker.mix3.set_5_5	-2.77825	32	-4.28764	0.461563	0.000537396	0.00132509	marker.mix3.set	3.26971
pancrea.116	marker.mix3.set_6_1	-4.93171	28	-4.16372	0.449523	0.956223	0.966967	marker.mix3.set	0.0194409
pancrea.117	marker.mix3.set_6_2	-3.00776	28	-4.21161	0.437887	0.00298685	0.00655651	marker.mix3.set	2.52479
pancrea.118	marker.mix3.set_6_3	-3.80837	28	-4.136	0.54695	0.274578	0.389165	marker.mix3.set	0.561334
pancrea.119	marker.mix3.set_6_4	-4.1395	28	-4.08743	0.455226	0.545538	0.672581	marker.mix3.set	0.263175
pancrea.120	marker.mix3.set_6_5	-3.75851	28	-4.13405	0.437877	0.195544	0.300287	marker.mix3.set	0.708755
pancrea.121	marker.mix3.set_7_1	-3.24342	20	-3.79956	0.537988	0.15063	0.244264	marker.mix3.set	0.822089
pancrea.122	marker.mix3.set_7_2	-3.94238	20	-3.88188	0.588172	0.540967	0.671545	marker.mix3.set	0.26683
pancrea.123	marker.mix3.set_7_3	-4.21948	20	-3.80194	0.56063	0.771794	0.841957	marker.mix3.set	0.112499
pancrea.124	marker.mix3.set_7_4	-4.50165	20	-3.74412	0.505426	0.933038	0.948852	marker.mix3.set	0.0301007
pancrea.125	marker.mix3.set_7_5	-4.34276	20	-3.87192	0.611462	0.779353	0.84489	marker.mix3.set	0.108266
pancrea.126	marker.mix3.set_8_1	-3.41694	20	-3.84409	0.500814	0.196855	0.300287	marker.mix3.set	0.705855
pancrea.127	marker.mix3.set_8_2	-4.03656	20	-3.92185	0.435966	0.603762	0.719716	marker.mix3.set	0.219135
pancrea.128	marker.mix3.set_8_3	-3.6087	20	-3.83073	0.491506	0.32573	0.444177	marker.mix3.set	0.487142
pancrea.129	marker.mix3.set_8_4	-4.27886	20	-3.8173	0.532875	0.806803	0.859106	marker.mix3.set	0.0932327
pancrea.130	marker.mix3.set_8_5	-3.55695	20	-3.82271	0.556366	0.316439	0.434801	marker.mix3.set	0.49971
pancrea.131	marker.mix3.set_9_1	-3.91433	20	-3.74844	0.466897	0.638816	0.751548	marker.mix3.set	0.194624
pancrea.132	marker.mix3.set_9_2	-3.30052	20	-3.83712	0.516186	0.149275	0.244264	marker.mix3.set	0.826013
pancrea.133	marker.mix3.set_9_3	-3.50599	20	-3.93231	0.583376	0.23246	0.348691	marker.mix3.set	0.633651
pancrea.134	marker.mix3.set_9_4	-3.94117	20	-3.73752	0.459528	0.671182	0.759829	marker.mix3.set	0.17316
pancrea.135	marker.mix3.set_9_5	-2.6184	20	-3.88301	0.450098	0.00247989	0.00551087	marker.mix3.set	2.60557
pancrea.136	random.set_1	-3.93899	32	-4.25954	0.524729	0.270638	0.389019	random.set	0.56761
pancrea.137	random.set_2	-4.1917	22	-3.98965	0.506001	0.655166	0.759829	random.set	0.183649
pancrea.138	random.set_3	-4.44515	36	-4.35619	0.42402	0.583094	0.7004	random.set	0.234261
pancrea.139	random.set_4	-4.24616	30	-4.24582	0.403743	0.500344	0.629804	random.set	0.300731
pancrea.140	random.set_5	-4.44104	32	-4.22301	0.516003	0.663684	0.759829	random.set	0.178039
pancrea.141	random.set_6	-4.45999	34	-4.35421	0.503213	0.583245	0.7004	random.set	0.234149
pancrea.142	random.set_7	-4.40167	10	-3.235	0.536557	0.985162	0.985162	random.set	0.00649253
pancrea.143	random.set_8	-4.31574	32	-4.21826	0.510925	0.575663	0.7004	random.set	0.239832
pancrea.144	random.set_9	-4.25175	34	-4.34617	0.396232	0.405829	0.533206	random.set	0.391657
pancrea.145	random.set_10	-4.82253	30	-4.18702	0.472164	0.910842	0.936866	random.set	0.0405572
pancrea.146	random.set_11	-3.80029	22	-3.90112	0.509416	0.421547	0.549844	random.set	0.375154
pancrea.147	random.set_12	-1.04861	10	-3.2204	0.573127	7.55205746644808e-05	0.000222848	random.set	4.12193
pancrea.148	random.set_13	-5.00059	36	-4.44498	0.435686	0.898893	0.92989	random.set	0.0462918
pancrea.149	random.set_14	-4.52408	34	-4.3306	0.454809	0.66473	0.759829	random.set	0.177355
pancrea.150	random.set_15	-3.05286	23	-4.00784	0.546047	0.0401544	0.073753	random.set	1.39627
pancrea.151	random.set_16	-3.41809	20	-3.86079	0.492562	0.184386	0.291135	random.set	0.734273
pancrea.152	random.set_17	-4.52687	24	-3.98676	0.518316	0.851304	0.8909	random.set	0.0699153
pancrea.153	random.set_18	-3.94199	24	-4.02839	0.520943	0.434133	0.558171	random.set	0.362377
pancrea.154	random.set_19	-3.12033	20	-3.81303	0.542351	0.100762	0.169507	random.set	0.996701
pancrea.155	random.set_20	-3.72441	24	-3.95221	0.537689	0.3359	0.454601	random.set	0.47379
pancrea.156	random.set_21	-4.20051	24	-3.98642	0.514079	0.661457	0.759829	random.set	0.179498
pancrea.157	random.set_22	-3.22328	10	-3.18758	0.581973	0.524456	0.65557	random.set	0.280291
pancrea.158	random.set_23	-4.78658	30	-4.14988	0.456735	0.918343	0.939214	random.set	0.0369952
pancrea.159	random.set_24	-4.16318	30	-4.26405	0.371749	0.393058	0.524077	random.set	0.405543
pancrea.160	random.set_25	-4.1787	20	-3.90973	0.484257	0.710694	0.797627	random.set	0.148317
pancrea.161	random.set_26	-4.1849	24	-4.08175	0.488194	0.583667	0.7004	random.set	0.233835
pancrea.162	random.set_27	-4.51075	32	-4.29766	0.492397	0.667407	0.759829	random.set	0.175609
pancrea.163	random.set_28	-3.79574	22	-3.90935	0.462858	0.403052	0.533206	random.set	0.394639
pancrea.164	random.set_29	-4.20144	20	-3.78474	0.471933	0.811378	0.859106	random.set	0.0907769
pancrea.165	random.set_30	-4.2482	30	-4.2791	0.418996	0.470603	0.596539	random.set	0.327345
pancrea.166	random.set_31	-4.72677	36	-4.33366	0.466582	0.800256	0.857417	random.set	0.0967713
pancrea.167	random.set_32	-4.13317	20	-3.77292	0.53863	0.748195	0.826228	random.set	0.125985
pancrea.168	random.set_33	-2.86154	10	-3.20885	0.57327	0.272313	0.389019	random.set	0.564931
pancrea.169	random.set_34	-3.38438	34	-4.31481	0.422083	0.0137489	0.0281227	random.set	1.86173
pancrea.170	random.set_35	-3.5931	30	-4.25618	0.487321	0.0868079	0.150244	random.set	1.06144
pancrea.171	random.set_36	-4.27706	22	-3.98322	0.476371	0.731321	0.812579	random.set	0.135892
pancrea.172	random.set_37	-4.60753	36	-4.31422	0.520568	0.713433	0.797627	random.set	0.146647
pancrea.173	random.set_38	-3.99268	32	-4.27066	0.431518	0.259729	0.379217	random.set	0.585479
pancrea.174	random.set_39	-2.6921	10	-3.13853	0.673905	0.253842	0.374521	random.set	0.595436
pancrea.175	random.set_40	-4.91712	28	-4.09071	0.445865	0.968095	0.973504	random.set	0.0140819
pancrea.176	random.set_41	-3.32976	36	-4.40548	0.457045	0.00929511	0.0194549	random.set	2.03175
pancrea.177	random.set_42	-4.89128	36	-4.35851	0.467461	0.872793	0.908109	random.set	0.0590886
pancrea.178	random.set_43	-2.57199	10	-3.29491	0.556979	0.0971557	0.164981	random.set	1.01253
pancrea.179	random.set_44	-4.35763	22	-3.86926	0.49116	0.839963	0.884171	random.set	0.0757399
pancrea.180	random.set_45	-4.44433	23	-4.03238	0.524563	0.78387	0.84489	random.set	0.105756

## Sheet: Fig2f_i
	methods	target.type	name	dp	target.dp	design
5000.gene.3ct.dp1.1	aucell	strong	0.572733	dp1	dp1_strong	5000.gene.3ct
5000.gene.3ct.dp1.2	aucell	medium	0.515125	dp1	dp1_medium	5000.gene.3ct
5000.gene.3ct.dp1.3	aucell	weak	0.506875	dp1	dp1_weak	5000.gene.3ct
5000.gene.3ct.dp1.4	cellid	strong	0.791167	dp1	dp1_strong	5000.gene.3ct
5000.gene.3ct.dp1.5	cellid	medium	0.777258	dp1	dp1_medium	5000.gene.3ct
5000.gene.3ct.dp1.6	cellid	weak	0.767925	dp1	dp1_weak	5000.gene.3ct
5000.gene.3ct.dp1.7	gsdensity	strong	0.828592	dp1	dp1_strong	5000.gene.3ct
5000.gene.3ct.dp1.8	gsdensity	medium	0.826833	dp1	dp1_medium	5000.gene.3ct
5000.gene.3ct.dp1.9	gsdensity	weak	0.821758	dp1	dp1_weak	5000.gene.3ct
5000.gene.3ct.dp1.10	gsea	strong	0.677433	dp1	dp1_strong	5000.gene.3ct
5000.gene.3ct.dp1.11	gsea	medium	0.600142	dp1	dp1_medium	5000.gene.3ct
5000.gene.3ct.dp1.12	gsea	weak	0.568942	dp1	dp1_weak	5000.gene.3ct
5000.gene.3ct.dp1.13	gsva	strong	0.7351	dp1	dp1_strong	5000.gene.3ct
5000.gene.3ct.dp1.14	gsva	medium	0.654	dp1	dp1_medium	5000.gene.3ct
5000.gene.3ct.dp1.15	gsva	weak	0.605158	dp1	dp1_weak	5000.gene.3ct
5000.gene.3ct.dp1.16	scGSEA	strong	0.816833	dp1	dp1_strong	5000.gene.3ct
5000.gene.3ct.dp1.17	scGSEA	medium	0.798708	dp1	dp1_medium	5000.gene.3ct
5000.gene.3ct.dp1.18	scGSEA	weak	0.757767	dp1	dp1_weak	5000.gene.3ct
5000.gene.3ct.dp1.19	vam	strong	0.737508	dp1	dp1_strong	5000.gene.3ct
5000.gene.3ct.dp1.20	vam	medium	0.6572	dp1	dp1_medium	5000.gene.3ct
5000.gene.3ct.dp1.21	vam	weak	0.581108	dp1	dp1_weak	5000.gene.3ct
5000.gene.3ct.dp2.1	aucell	strong	0.571392	dp2	dp2_strong	5000.gene.3ct
5000.gene.3ct.dp2.2	aucell	medium	0.513317	dp2	dp2_medium	5000.gene.3ct
5000.gene.3ct.dp2.3	aucell	weak	0.5035	dp2	dp2_weak	5000.gene.3ct
5000.gene.3ct.dp2.4	cellid	strong	0.756617	dp2	dp2_strong	5000.gene.3ct
5000.gene.3ct.dp2.5	cellid	medium	0.732392	dp2	dp2_medium	5000.gene.3ct
5000.gene.3ct.dp2.6	cellid	weak	0.692775	dp2	dp2_weak	5000.gene.3ct
5000.gene.3ct.dp2.7	gsdensity	strong	0.828567	dp2	dp2_strong	5000.gene.3ct
5000.gene.3ct.dp2.8	gsdensity	medium	0.8249	dp2	dp2_medium	5000.gene.3ct
5000.gene.3ct.dp2.9	gsdensity	weak	0.814525	dp2	dp2_weak	5000.gene.3ct
5000.gene.3ct.dp2.10	gsea	strong	0.590992	dp2	dp2_strong	5000.gene.3ct
5000.gene.3ct.dp2.11	gsea	medium	0.535008	dp2	dp2_medium	5000.gene.3ct
5000.gene.3ct.dp2.12	gsea	weak	0.517175	dp2	dp2_weak	5000.gene.3ct
5000.gene.3ct.dp2.13	gsva	strong	0.72905	dp2	dp2_strong	5000.gene.3ct
5000.gene.3ct.dp2.14	gsva	medium	0.613375	dp2	dp2_medium	5000.gene.3ct
5000.gene.3ct.dp2.15	gsva	weak	0.545575	dp2	dp2_weak	5000.gene.3ct
5000.gene.3ct.dp2.16	scGSEA	strong	0.760958	dp2	dp2_strong	5000.gene.3ct
5000.gene.3ct.dp2.17	scGSEA	medium	0.77585	dp2	dp2_medium	5000.gene.3ct
5000.gene.3ct.dp2.18	scGSEA	weak	0.695858	dp2	dp2_weak	5000.gene.3ct
5000.gene.3ct.dp2.19	vam	strong	0.711133	dp2	dp2_strong	5000.gene.3ct
5000.gene.3ct.dp2.20	vam	medium	0.576558	dp2	dp2_medium	5000.gene.3ct
5000.gene.3ct.dp2.21	vam	weak	0.532517	dp2	dp2_weak	5000.gene.3ct
5000.gene.3ct.dp3.1	aucell	strong	0.555508	dp3	dp3_strong	5000.gene.3ct
5000.gene.3ct.dp3.2	aucell	medium	0.507133	dp3	dp3_medium	5000.gene.3ct
5000.gene.3ct.dp3.3	aucell	weak	0.504433	dp3	dp3_weak	5000.gene.3ct
5000.gene.3ct.dp3.4	cellid	strong	0.681033	dp3	dp3_strong	5000.gene.3ct
5000.gene.3ct.dp3.5	cellid	medium	0.607792	dp3	dp3_medium	5000.gene.3ct
5000.gene.3ct.dp3.6	cellid	weak	0.583875	dp3	dp3_weak	5000.gene.3ct
5000.gene.3ct.dp3.7	gsdensity	strong	0.777958	dp3	dp3_strong	5000.gene.3ct
5000.gene.3ct.dp3.8	gsdensity	medium	0.751633	dp3	dp3_medium	5000.gene.3ct
5000.gene.3ct.dp3.9	gsdensity	weak	0.73285	dp3	dp3_weak	5000.gene.3ct
5000.gene.3ct.dp3.10	gsea	strong	0.523192	dp3	dp3_strong	5000.gene.3ct
5000.gene.3ct.dp3.11	gsea	medium	0.505883	dp3	dp3_medium	5000.gene.3ct
5000.gene.3ct.dp3.12	gsea	weak	0.501917	dp3	dp3_weak	5000.gene.3ct
5000.gene.3ct.dp3.13	gsva	strong	0.657942	dp3	dp3_strong	5000.gene.3ct
5000.gene.3ct.dp3.14	gsva	medium	0.531017	dp3	dp3_medium	5000.gene.3ct
5000.gene.3ct.dp3.15	gsva	weak	0.504858	dp3	dp3_weak	5000.gene.3ct
5000.gene.3ct.dp3.16	scGSEA	strong	0.516858	dp3	dp3_strong	5000.gene.3ct
5000.gene.3ct.dp3.17	scGSEA	medium	0.55015	dp3	dp3_medium	5000.gene.3ct
5000.gene.3ct.dp3.18	scGSEA	weak	0.659075	dp3	dp3_weak	5000.gene.3ct
5000.gene.3ct.dp3.19	vam	strong	0.587917	dp3	dp3_strong	5000.gene.3ct
5000.gene.3ct.dp3.20	vam	medium	0.523033	dp3	dp3_medium	5000.gene.3ct
5000.gene.3ct.dp3.21	vam	weak	0.510583	dp3	dp3_weak	5000.gene.3ct
5000.gene.4ct.dyn.dp1.1	aucell	strong	0.5814	dp1	dp1_strong	5000.gene.4ct
5000.gene.4ct.dyn.dp1.2	aucell	medium	0.578744	dp1	dp1_medium	5000.gene.4ct
5000.gene.4ct.dyn.dp1.3	aucell	weak	0.591019	dp1	dp1_weak	5000.gene.4ct
5000.gene.4ct.dyn.dp1.4	cellid	strong	0.686019	dp1	dp1_strong	5000.gene.4ct
5000.gene.4ct.dyn.dp1.5	cellid	medium	0.753875	dp1	dp1_medium	5000.gene.4ct
5000.gene.4ct.dyn.dp1.6	cellid	weak	0.756156	dp1	dp1_weak	5000.gene.4ct
5000.gene.4ct.dyn.dp1.7	gsdensity	strong	0.772556	dp1	dp1_strong	5000.gene.4ct
5000.gene.4ct.dyn.dp1.8	gsdensity	medium	0.821019	dp1	dp1_medium	5000.gene.4ct
5000.gene.4ct.dyn.dp1.9	gsdensity	weak	0.823944	dp1	dp1_weak	5000.gene.4ct
5000.gene.4ct.dyn.dp1.10	gsea	strong	0.679469	dp1	dp1_strong	5000.gene.4ct
5000.gene.4ct.dyn.dp1.11	gsea	medium	0.733012	dp1	dp1_medium	5000.gene.4ct
5000.gene.4ct.dyn.dp1.12	gsea	weak	0.69995	dp1	dp1_weak	5000.gene.4ct
5000.gene.4ct.dyn.dp1.13	gsva	strong	0.680425	dp1	dp1_strong	5000.gene.4ct
5000.gene.4ct.dyn.dp1.14	gsva	medium	0.737856	dp1	dp1_medium	5000.gene.4ct
5000.gene.4ct.dyn.dp1.15	gsva	weak	0.71125	dp1	dp1_weak	5000.gene.4ct
5000.gene.4ct.dyn.dp1.16	scGSEA	strong	0.595044	dp1	dp1_strong	5000.gene.4ct
5000.gene.4ct.dyn.dp1.17	scGSEA	medium	0.667181	dp1	dp1_medium	5000.gene.4ct
5000.gene.4ct.dyn.dp1.18	scGSEA	weak	0.749056	dp1	dp1_weak	5000.gene.4ct
5000.gene.4ct.dyn.dp1.19	vam	strong	0.701781	dp1	dp1_strong	5000.gene.4ct
5000.gene.4ct.dyn.dp1.20	vam	medium	0.763094	dp1	dp1_medium	5000.gene.4ct
5000.gene.4ct.dyn.dp1.21	vam	weak	0.731838	dp1	dp1_weak	5000.gene.4ct
5000.gene.4ct.dyn.dp2.1	aucell	strong	0.593744	dp2	dp2_strong	5000.gene.4ct
5000.gene.4ct.dyn.dp2.2	aucell	medium	0.572806	dp2	dp2_medium	5000.gene.4ct
5000.gene.4ct.dyn.dp2.3	aucell	weak	0.524	dp2	dp2_weak	5000.gene.4ct
5000.gene.4ct.dyn.dp2.4	cellid	strong	0.667294	dp2	dp2_strong	5000.gene.4ct
5000.gene.4ct.dyn.dp2.5	cellid	medium	0.714175	dp2	dp2_medium	5000.gene.4ct
5000.gene.4ct.dyn.dp2.6	cellid	weak	0.698313	dp2	dp2_weak	5000.gene.4ct
5000.gene.4ct.dyn.dp2.7	gsdensity	strong	0.777719	dp2	dp2_strong	5000.gene.4ct
5000.gene.4ct.dyn.dp2.8	gsdensity	medium	0.813544	dp2	dp2_medium	5000.gene.4ct
5000.gene.4ct.dyn.dp2.9	gsdensity	weak	0.824994	dp2	dp2_weak	5000.gene.4ct
5000.gene.4ct.dyn.dp2.10	gsea	strong	0.622	dp2	dp2_strong	5000.gene.4ct
5000.gene.4ct.dyn.dp2.11	gsea	medium	0.646875	dp2	dp2_medium	5000.gene.4ct
5000.gene.4ct.dyn.dp2.12	gsea	weak	0.582725	dp2	dp2_weak	5000.gene.4ct
5000.gene.4ct.dyn.dp2.13	gsva	strong	0.692756	dp2	dp2_strong	5000.gene.4ct
5000.gene.4ct.dyn.dp2.14	gsva	medium	0.69545	dp2	dp2_medium	5000.gene.4ct
5000.gene.4ct.dyn.dp2.15	gsva	weak	0.616044	dp2	dp2_weak	5000.gene.4ct
5000.gene.4ct.dyn.dp2.16	scGSEA	strong	0.534825	dp2	dp2_strong	5000.gene.4ct
5000.gene.4ct.dyn.dp2.17	scGSEA	medium	0.556581	dp2	dp2_medium	5000.gene.4ct
5000.gene.4ct.dyn.dp2.18	scGSEA	weak	0.596144	dp2	dp2_weak	5000.gene.4ct
5000.gene.4ct.dyn.dp2.19	vam	strong	0.706094	dp2	dp2_strong	5000.gene.4ct
5000.gene.4ct.dyn.dp2.20	vam	medium	0.6777	dp2	dp2_medium	5000.gene.4ct
5000.gene.4ct.dyn.dp2.21	vam	weak	0.589206	dp2	dp2_weak	5000.gene.4ct
5000.gene.4ct.dyn.dp3.1	aucell	strong	0.592944	dp3	dp3_strong	5000.gene.4ct
5000.gene.4ct.dyn.dp3.2	aucell	medium	0.579494	dp3	dp3_medium	5000.gene.4ct
5000.gene.4ct.dyn.dp3.3	aucell	weak	0.604875	dp3	dp3_weak	5000.gene.4ct
5000.gene.4ct.dyn.dp3.4	cellid	strong	0.648937	dp3	dp3_strong	5000.gene.4ct
5000.gene.4ct.dyn.dp3.5	cellid	medium	0.647356	dp3	dp3_medium	5000.gene.4ct
5000.gene.4ct.dyn.dp3.6	cellid	weak	0.636912	dp3	dp3_weak	5000.gene.4ct
5000.gene.4ct.dyn.dp3.7	gsdensity	strong	0.756744	dp3	dp3_strong	5000.gene.4ct
5000.gene.4ct.dyn.dp3.8	gsdensity	medium	0.796569	dp3	dp3_medium	5000.gene.4ct
5000.gene.4ct.dyn.dp3.9	gsdensity	weak	0.807075	dp3	dp3_weak	5000.gene.4ct
5000.gene.4ct.dyn.dp3.10	gsea	strong	0.562219	dp3	dp3_strong	5000.gene.4ct
5000.gene.4ct.dyn.dp3.11	gsea	medium	0.576406	dp3	dp3_medium	5000.gene.4ct
5000.gene.4ct.dyn.dp3.12	gsea	weak	0.534419	dp3	dp3_weak	5000.gene.4ct
5000.gene.4ct.dyn.dp3.13	gsva	strong	0.653375	dp3	dp3_strong	5000.gene.4ct
5000.gene.4ct.dyn.dp3.14	gsva	medium	0.630794	dp3	dp3_medium	5000.gene.4ct
5000.gene.4ct.dyn.dp3.15	gsva	weak	0.541338	dp3	dp3_weak	5000.gene.4ct
5000.gene.4ct.dyn.dp3.16	scGSEA	strong	0.519	dp3	dp3_strong	5000.gene.4ct
5000.gene.4ct.dyn.dp3.17	scGSEA	medium	0.529625	dp3	dp3_medium	5000.gene.4ct
5000.gene.4ct.dyn.dp3.18	scGSEA	weak	0.541956	dp3	dp3_weak	5000.gene.4ct
5000.gene.4ct.dyn.dp3.19	vam	strong	0.624744	dp3	dp3_strong	5000.gene.4ct
5000.gene.4ct.dyn.dp3.20	vam	medium	0.591612	dp3	dp3_medium	5000.gene.4ct
5000.gene.4ct.dyn.dp3.21	vam	weak	0.60535	dp3	dp3_weak	5000.gene.4ct
5000.gene.6ct.dyn.dp1.1	aucell	strong	0.587383	dp1	dp1_strong	5000.gene.6ct
5000.gene.6ct.dyn.dp1.2	aucell	medium	0.579742	dp1	dp1_medium	5000.gene.6ct
5000.gene.6ct.dyn.dp1.3	aucell	weak	0.585758	dp1	dp1_weak	5000.gene.6ct
5000.gene.6ct.dyn.dp1.4	cellid	strong	0.641828	dp1	dp1_strong	5000.gene.6ct
5000.gene.6ct.dyn.dp1.5	cellid	medium	0.786211	dp1	dp1_medium	5000.gene.6ct
5000.gene.6ct.dyn.dp1.6	cellid	weak	0.809367	dp1	dp1_weak	5000.gene.6ct
5000.gene.6ct.dyn.dp1.7	gsdensity	strong	0.689484	dp1	dp1_strong	5000.gene.6ct
5000.gene.6ct.dyn.dp1.8	gsdensity	medium	0.788258	dp1	dp1_medium	5000.gene.6ct
5000.gene.6ct.dyn.dp1.9	gsdensity	weak	0.835578	dp1	dp1_weak	5000.gene.6ct
5000.gene.6ct.dyn.dp1.10	gsea	strong	0.652164	dp1	dp1_strong	5000.gene.6ct
5000.gene.6ct.dyn.dp1.11	gsea	medium	0.683344	dp1	dp1_medium	5000.gene.6ct
5000.gene.6ct.dyn.dp1.12	gsea	weak	0.661234	dp1	dp1_weak	5000.gene.6ct
5000.gene.6ct.dyn.dp1.13	gsva	strong	0.65875	dp1	dp1_strong	5000.gene.6ct
5000.gene.6ct.dyn.dp1.14	gsva	medium	0.685789	dp1	dp1_medium	5000.gene.6ct
5000.gene.6ct.dyn.dp1.15	gsva	weak	0.657859	dp1	dp1_weak	5000.gene.6ct
5000.gene.6ct.dyn.dp1.16	scGSEA	strong	0.548797	dp1	dp1_strong	5000.gene.6ct
5000.gene.6ct.dyn.dp1.17	scGSEA	medium	0.592305	dp1	dp1_medium	5000.gene.6ct
5000.gene.6ct.dyn.dp1.18	scGSEA	weak	0.663164	dp1	dp1_weak	5000.gene.6ct
5000.gene.6ct.dyn.dp1.19	vam	strong	0.662742	dp1	dp1_strong	5000.gene.6ct
5000.gene.6ct.dyn.dp1.20	vam	medium	0.704828	dp1	dp1_medium	5000.gene.6ct
5000.gene.6ct.dyn.dp1.21	vam	weak	0.684438	dp1	dp1_weak	5000.gene.6ct
5000.gene.6ct.dyn.dp2.1	aucell	strong	0.5845	dp2	dp2_strong	5000.gene.6ct
5000.gene.6ct.dyn.dp2.2	aucell	medium	0.577477	dp2	dp2_medium	5000.gene.6ct
5000.gene.6ct.dyn.dp2.3	aucell	weak	0.529961	dp2	dp2_weak	5000.gene.6ct
5000.gene.6ct.dyn.dp2.4	cellid	strong	0.6475	dp2	dp2_strong	5000.gene.6ct
5000.gene.6ct.dyn.dp2.5	cellid	medium	0.730367	dp2	dp2_medium	5000.gene.6ct
5000.gene.6ct.dyn.dp2.6	cellid	weak	0.747211	dp2	dp2_weak	5000.gene.6ct
5000.gene.6ct.dyn.dp2.7	gsdensity	strong	0.738641	dp2	dp2_strong	5000.gene.6ct
5000.gene.6ct.dyn.dp2.8	gsdensity	medium	0.793891	dp2	dp2_medium	5000.gene.6ct
5000.gene.6ct.dyn.dp2.9	gsdensity	weak	0.835641	dp2	dp2_weak	5000.gene.6ct
5000.gene.6ct.dyn.dp2.10	gsea	strong	0.613391	dp2	dp2_strong	5000.gene.6ct
5000.gene.6ct.dyn.dp2.11	gsea	medium	0.616039	dp2	dp2_medium	5000.gene.6ct
5000.gene.6ct.dyn.dp2.12	gsea	weak	0.567789	dp2	dp2_weak	5000.gene.6ct
5000.gene.6ct.dyn.dp2.13	gsva	strong	0.666383	dp2	dp2_strong	5000.gene.6ct
5000.gene.6ct.dyn.dp2.14	gsva	medium	0.658305	dp2	dp2_medium	5000.gene.6ct
5000.gene.6ct.dyn.dp2.15	gsva	weak	0.592773	dp2	dp2_weak	5000.gene.6ct
5000.gene.6ct.dyn.dp2.16	scGSEA	strong	0.521352	dp2	dp2_strong	5000.gene.6ct
5000.gene.6ct.dyn.dp2.17	scGSEA	medium	0.537281	dp2	dp2_medium	5000.gene.6ct
5000.gene.6ct.dyn.dp2.18	scGSEA	weak	0.560961	dp2	dp2_weak	5000.gene.6ct
5000.gene.6ct.dyn.dp2.19	vam	strong	0.668008	dp2	dp2_strong	5000.gene.6ct
5000.gene.6ct.dyn.dp2.20	vam	medium	0.653008	dp2	dp2_medium	5000.gene.6ct
5000.gene.6ct.dyn.dp2.21	vam	weak	0.606789	dp2	dp2_weak	5000.gene.6ct
5000.gene.6ct.dyn.dp3.1	aucell	strong	0.596781	dp3	dp3_strong	5000.gene.6ct
5000.gene.6ct.dyn.dp3.2	aucell	medium	0.58068	dp3	dp3_medium	5000.gene.6ct
5000.gene.6ct.dyn.dp3.3	aucell	weak	0.578164	dp3	dp3_weak	5000.gene.6ct
5000.gene.6ct.dyn.dp3.4	cellid	strong	0.600141	dp3	dp3_strong	5000.gene.6ct
5000.gene.6ct.dyn.dp3.5	cellid	medium	0.669703	dp3	dp3_medium	5000.gene.6ct
5000.gene.6ct.dyn.dp3.6	cellid	weak	0.660297	dp3	dp3_weak	5000.gene.6ct
5000.gene.6ct.dyn.dp3.7	gsdensity	strong	0.70068	dp3	dp3_strong	5000.gene.6ct
5000.gene.6ct.dyn.dp3.8	gsdensity	medium	0.751898	dp3	dp3_medium	5000.gene.6ct
5000.gene.6ct.dyn.dp3.9	gsdensity	weak	0.776648	dp3	dp3_weak	5000.gene.6ct
5000.gene.6ct.dyn.dp3.10	gsea	strong	0.563602	dp3	dp3_strong	5000.gene.6ct
5000.gene.6ct.dyn.dp3.11	gsea	medium	0.562063	dp3	dp3_medium	5000.gene.6ct
5000.gene.6ct.dyn.dp3.12	gsea	weak	0.527656	dp3	dp3_weak	5000.gene.6ct
5000.gene.6ct.dyn.dp3.13	gsva	strong	0.633164	dp3	dp3_strong	5000.gene.6ct
5000.gene.6ct.dyn.dp3.14	gsva	medium	0.607219	dp3	dp3_medium	5000.gene.6ct
5000.gene.6ct.dyn.dp3.15	gsva	weak	0.534	dp3	dp3_weak	5000.gene.6ct
5000.gene.6ct.dyn.dp3.16	scGSEA	strong	0.514305	dp3	dp3_strong	5000.gene.6ct
5000.gene.6ct.dyn.dp3.17	scGSEA	medium	0.526195	dp3	dp3_medium	5000.gene.6ct
5000.gene.6ct.dyn.dp3.18	scGSEA	weak	0.535133	dp3	dp3_weak	5000.gene.6ct
5000.gene.6ct.dyn.dp3.19	vam	strong	0.617836	dp3	dp3_strong	5000.gene.6ct
5000.gene.6ct.dyn.dp3.20	vam	medium	0.599313	dp3	dp3_medium	5000.gene.6ct
5000.gene.6ct.dyn.dp3.21	vam	weak	0.596117	dp3	dp3_weak	5000.gene.6ct

## Sheet: Fig2g_h_SupFig5
	method	dataset	variable	value
1	AUCell	hcortex	full.marker.set	0.835931
2	CelliD	hcortex	full.marker.set	0.806602
3	GSDensity	hcortex	full.marker.set	0.809682
4	GSEA	hcortex	full.marker.set	0.836361
5	GSVA	hcortex	full.marker.set	0.81727
6	scGSEA	hcortex	full.marker.set	0.840801
7	VAM	hcortex	full.marker.set	0.810299
8	AUCell	bmcite.small	full.marker.set	0.886849
9	CelliD	bmcite.small	full.marker.set	0.916332
10	GSDensity	bmcite.small	full.marker.set	0.89904
11	GSEA	bmcite.small	full.marker.set	0.875223
12	GSVA	bmcite.small	full.marker.set	0.854183
13	scGSEA	bmcite.small	full.marker.set	0.895899
14	VAM	bmcite.small	full.marker.set	0.895155
15	AUCell	liver.immune	full.marker.set	0.862266
16	CelliD	liver.immune	full.marker.set	0.888315
17	GSDensity	liver.immune	full.marker.set	0.894336
18	GSEA	liver.immune	full.marker.set	0.867976
19	GSVA	liver.immune	full.marker.set	0.844143
20	scGSEA	liver.immune	full.marker.set	0.907655
21	VAM	liver.immune	full.marker.set	0.867371
22	AUCell	spleen.immune	full.marker.set	0.900089
23	CelliD	spleen.immune	full.marker.set	0.916361
24	GSDensity	spleen.immune	full.marker.set	0.918621
25	GSEA	spleen.immune	full.marker.set	0.896003
26	GSVA	spleen.immune	full.marker.set	0.872919
27	scGSEA	spleen.immune	full.marker.set	0.925219
28	VAM	spleen.immune	full.marker.set	0.904868
29	AUCell	heart	full.marker.set	0.917042
30	CelliD	heart	full.marker.set	0.882365
31	GSDensity	heart	full.marker.set	0.905039
32	GSEA	heart	full.marker.set	0.914669
33	GSVA	heart	full.marker.set	0.914824
34	scGSEA	heart	full.marker.set	0.917177
35	VAM	heart	full.marker.set	0.908686
36	AUCell	pancrea	full.marker.set	0.814764
37	CelliD	pancrea	full.marker.set	0.798928
38	GSDensity	pancrea	full.marker.set	0.830759
39	GSEA	pancrea	full.marker.set	0.878884
40	GSVA	pancrea	full.marker.set	0.802647
41	scGSEA	pancrea	full.marker.set	0.823976
42	VAM	pancrea	full.marker.set	0.822563
43	AUCell	pbmc3k	full.marker.set	0.891872
44	CelliD	pbmc3k	full.marker.set	0.883169
45	GSDensity	pbmc3k	full.marker.set	0.904659
46	GSEA	pbmc3k	full.marker.set	0.880497
47	GSVA	pbmc3k	full.marker.set	0.877024
48	scGSEA	pbmc3k	full.marker.set	0.881768
49	VAM	pbmc3k	full.marker.set	0.872804
50	AUCell	lung	full.marker.set	0.816845
51	CelliD	lung	full.marker.set	0.815599
52	GSDensity	lung	full.marker.set	0.808515
53	GSEA	lung	full.marker.set	0.797783
54	GSVA	lung	full.marker.set	0.814652
55	scGSEA	lung	full.marker.set	0.86171
56	VAM	lung	full.marker.set	0.830271
57	AUCell	hcortex	70_percent.ds	0.817219
58	CelliD	hcortex	70_percent.ds	0.779145
59	GSDensity	hcortex	70_percent.ds	0.800328
60	GSEA	hcortex	70_percent.ds	0.821708
61	GSVA	hcortex	70_percent.ds	0.804578
62	scGSEA	hcortex	70_percent.ds	0.830777
63	VAM	hcortex	70_percent.ds	0.802685
64	AUCell	bmcite.small	70_percent.ds	0.866072
65	CelliD	bmcite.small	70_percent.ds	0.908793
66	GSDensity	bmcite.small	70_percent.ds	0.898823
67	GSEA	bmcite.small	70_percent.ds	0.852806
68	GSVA	bmcite.small	70_percent.ds	0.826676
69	scGSEA	bmcite.small	70_percent.ds	0.881616
70	VAM	bmcite.small	70_percent.ds	0.878494
71	AUCell	liver.immune	70_percent.ds	0.850236
72	CelliD	liver.immune	70_percent.ds	0.871411
73	GSDensity	liver.immune	70_percent.ds	0.891995
74	GSEA	liver.immune	70_percent.ds	0.846499
75	GSVA	liver.immune	70_percent.ds	0.834816
76	scGSEA	liver.immune	70_percent.ds	0.889729
77	VAM	liver.immune	70_percent.ds	0.838119
78	AUCell	spleen.immune	70_percent.ds	0.887831
79	CelliD	spleen.immune	70_percent.ds	0.909682
80	GSDensity	spleen.immune	70_percent.ds	0.917719
81	GSEA	spleen.immune	70_percent.ds	0.881248
82	GSVA	spleen.immune	70_percent.ds	0.85995
83	scGSEA	spleen.immune	70_percent.ds	0.91965
84	VAM	spleen.immune	70_percent.ds	0.892981
85	AUCell	heart	70_percent.ds	0.912885
86	CelliD	heart	70_percent.ds	0.867972
87	GSDensity	heart	70_percent.ds	0.904348
88	GSEA	heart	70_percent.ds	0.911294
89	GSVA	heart	70_percent.ds	0.908096
90	scGSEA	heart	70_percent.ds	0.915232
91	VAM	heart	70_percent.ds	0.909726
92	AUCell	pancrea	70_percent.ds	0.796121
93	CelliD	pancrea	70_percent.ds	0.791807
94	GSDensity	pancrea	70_percent.ds	0.840134
95	GSEA	pancrea	70_percent.ds	0.869632
96	GSVA	pancrea	70_percent.ds	0.785039
97	scGSEA	pancrea	70_percent.ds	0.829646
98	VAM	pancrea	70_percent.ds	0.816217
99	AUCell	pbmc3k	70_percent.ds	0.877588
100	CelliD	pbmc3k	70_percent.ds	0.873425
101	GSDensity	pbmc3k	70_percent.ds	0.902739
102	GSEA	pbmc3k	70_percent.ds	0.86723
103	GSVA	pbmc3k	70_percent.ds	0.866262
104	scGSEA	pbmc3k	70_percent.ds	0.874632
105	VAM	pbmc3k	70_percent.ds	0.860924
106	AUCell	lung	70_percent.ds	0.810668
107	CelliD	lung	70_percent.ds	0.790496
108	GSDensity	lung	70_percent.ds	0.804421
109	GSEA	lung	70_percent.ds	0.7828
110	GSVA	lung	70_percent.ds	0.806567
111	scGSEA	lung	70_percent.ds	0.85208
112	VAM	lung	70_percent.ds	0.832221
113	AUCell	hcortex	30_percent.ds	0.780929
114	CelliD	hcortex	30_percent.ds	0.70852
115	GSDensity	hcortex	30_percent.ds	0.771685
116	GSEA	hcortex	30_percent.ds	0.793818
117	GSVA	hcortex	30_percent.ds	0.772792
118	scGSEA	hcortex	30_percent.ds	0.810289
119	VAM	hcortex	30_percent.ds	0.762944
120	AUCell	bmcite.small	30_percent.ds	0.79952
121	CelliD	bmcite.small	30_percent.ds	0.878624
122	GSDensity	bmcite.small	30_percent.ds	0.887835
123	GSEA	bmcite.small	30_percent.ds	0.781036
124	GSVA	bmcite.small	30_percent.ds	0.771336
125	scGSEA	bmcite.small	30_percent.ds	0.852007
126	VAM	bmcite.small	30_percent.ds	0.821946
127	AUCell	liver.immune	30_percent.ds	0.823546
128	CelliD	liver.immune	30_percent.ds	0.836856
129	GSDensity	liver.immune	30_percent.ds	0.879321
130	GSEA	liver.immune	30_percent.ds	0.826072
131	GSVA	liver.immune	30_percent.ds	0.811979
132	scGSEA	liver.immune	30_percent.ds	0.8699
133	VAM	liver.immune	30_percent.ds	0.823789
134	AUCell	spleen.immune	30_percent.ds	0.842693
135	CelliD	spleen.immune	30_percent.ds	0.864416
136	GSDensity	spleen.immune	30_percent.ds	0.911678
137	GSEA	spleen.immune	30_percent.ds	0.843205
138	GSVA	spleen.immune	30_percent.ds	0.825665
139	scGSEA	spleen.immune	30_percent.ds	0.905233
140	VAM	spleen.immune	30_percent.ds	0.85914
141	AUCell	heart	30_percent.ds	0.88842
142	CelliD	heart	30_percent.ds	0.836279
143	GSDensity	heart	30_percent.ds	0.904412
144	GSEA	heart	30_percent.ds	0.894857
145	GSVA	heart	30_percent.ds	0.880583
146	scGSEA	heart	30_percent.ds	0.909797
147	VAM	heart	30_percent.ds	0.90408
148	AUCell	pancrea	30_percent.ds	0.747817
149	CelliD	pancrea	30_percent.ds	0.749383
150	GSDensity	pancrea	30_percent.ds	0.838891
151	GSEA	pancrea	30_percent.ds	0.840742
152	GSVA	pancrea	30_percent.ds	0.739759
153	scGSEA	pancrea	30_percent.ds	0.847541
154	VAM	pancrea	30_percent.ds	0.77693
155	AUCell	pbmc3k	30_percent.ds	0.832235
156	CelliD	pbmc3k	30_percent.ds	0.857252
157	GSDensity	pbmc3k	30_percent.ds	0.908642
158	GSEA	pbmc3k	30_percent.ds	0.824062
159	GSVA	pbmc3k	30_percent.ds	0.826855
160	scGSEA	pbmc3k	30_percent.ds	0.85796
161	VAM	pbmc3k	30_percent.ds	0.835655
162	AUCell	lung	30_percent.ds	0.75927
163	CelliD	lung	30_percent.ds	0.738861
164	GSDensity	lung	30_percent.ds	0.786319
165	GSEA	lung	30_percent.ds	0.740033
166	GSVA	lung	30_percent.ds	0.748269
167	scGSEA	lung	30_percent.ds	0.836769
168	VAM	lung	30_percent.ds	0.790863
169	AUCell	hcortex	30_percent.ds.mix1	0.774025
170	CelliD	hcortex	30_percent.ds.mix1	0.700065
171	GSDensity	hcortex	30_percent.ds.mix1	0.751806
172	GSEA	hcortex	30_percent.ds.mix1	0.767074
173	GSVA	hcortex	30_percent.ds.mix1	0.752204
174	scGSEA	hcortex	30_percent.ds.mix1	0.796129
175	VAM	hcortex	30_percent.ds.mix1	0.764475
176	AUCell	bmcite.small	30_percent.ds.mix1	0.779694
177	CelliD	bmcite.small	30_percent.ds.mix1	0.867378
178	GSDensity	bmcite.small	30_percent.ds.mix1	0.843383
179	GSEA	bmcite.small	30_percent.ds.mix1	0.760188
180	GSVA	bmcite.small	30_percent.ds.mix1	0.750432
181	scGSEA	bmcite.small	30_percent.ds.mix1	0.838645
182	VAM	bmcite.small	30_percent.ds.mix1	0.793951
183	AUCell	liver.immune	30_percent.ds.mix1	0.795203
184	CelliD	liver.immune	30_percent.ds.mix1	0.825015
185	GSDensity	liver.immune	30_percent.ds.mix1	0.865668
186	GSEA	liver.immune	30_percent.ds.mix1	0.795341
187	GSVA	liver.immune	30_percent.ds.mix1	0.773247
188	scGSEA	liver.immune	30_percent.ds.mix1	0.862486
189	VAM	liver.immune	30_percent.ds.mix1	0.78844
190	AUCell	spleen.immune	30_percent.ds.mix1	0.825147
191	CelliD	spleen.immune	30_percent.ds.mix1	0.846325
192	GSDensity	spleen.immune	30_percent.ds.mix1	0.88424
193	GSEA	spleen.immune	30_percent.ds.mix1	0.818848
194	GSVA	spleen.immune	30_percent.ds.mix1	0.789883
195	scGSEA	spleen.immune	30_percent.ds.mix1	0.894597
196	VAM	spleen.immune	30_percent.ds.mix1	0.835452
197	AUCell	heart	30_percent.ds.mix1	0.879071
198	CelliD	heart	30_percent.ds.mix1	0.827213
199	GSDensity	heart	30_percent.ds.mix1	0.888755
200	GSEA	heart	30_percent.ds.mix1	0.86537
201	GSVA	heart	30_percent.ds.mix1	0.841935
202	scGSEA	heart	30_percent.ds.mix1	0.896788
203	VAM	heart	30_percent.ds.mix1	0.888136
204	AUCell	pancrea	30_percent.ds.mix1	0.76442
205	CelliD	pancrea	30_percent.ds.mix1	0.744314
206	GSDensity	pancrea	30_percent.ds.mix1	0.819094
207	GSEA	pancrea	30_percent.ds.mix1	0.786241
208	GSVA	pancrea	30_percent.ds.mix1	0.723828
209	scGSEA	pancrea	30_percent.ds.mix1	0.814678
210	VAM	pancrea	30_percent.ds.mix1	0.787641
211	AUCell	pbmc3k	30_percent.ds.mix1	0.816658
212	CelliD	pbmc3k	30_percent.ds.mix1	0.844652
213	GSDensity	pbmc3k	30_percent.ds.mix1	0.891005
214	GSEA	pbmc3k	30_percent.ds.mix1	0.7871
215	GSVA	pbmc3k	30_percent.ds.mix1	0.79648
216	scGSEA	pbmc3k	30_percent.ds.mix1	0.833087
217	VAM	pbmc3k	30_percent.ds.mix1	0.796082
218	AUCell	lung	30_percent.ds.mix1	0.748966
219	CelliD	lung	30_percent.ds.mix1	0.718765
220	GSDensity	lung	30_percent.ds.mix1	0.756788
221	GSEA	lung	30_percent.ds.mix1	0.710746
222	GSVA	lung	30_percent.ds.mix1	0.718211
223	scGSEA	lung	30_percent.ds.mix1	0.807069
224	VAM	lung	30_percent.ds.mix1	0.775322
225	AUCell	hcortex	30_percent.ds.mix3	0.761582
226	CelliD	hcortex	30_percent.ds.mix3	0.705832
227	GSDensity	hcortex	30_percent.ds.mix3	0.761443
228	GSEA	hcortex	30_percent.ds.mix3	0.738985
229	GSVA	hcortex	30_percent.ds.mix3	0.721111
230	scGSEA	hcortex	30_percent.ds.mix3	0.782164
231	VAM	hcortex	30_percent.ds.mix3	0.740719
232	AUCell	bmcite.small	30_percent.ds.mix3	0.753426
233	CelliD	bmcite.small	30_percent.ds.mix3	0.856109
234	GSDensity	bmcite.small	30_percent.ds.mix3	0.790495
235	GSEA	bmcite.small	30_percent.ds.mix3	0.73153
236	GSVA	bmcite.small	30_percent.ds.mix3	0.71469
237	scGSEA	bmcite.small	30_percent.ds.mix3	0.814914
238	VAM	bmcite.small	30_percent.ds.mix3	0.757324
239	AUCell	liver.immune	30_percent.ds.mix3	0.772578
240	CelliD	liver.immune	30_percent.ds.mix3	0.801764
241	GSDensity	liver.immune	30_percent.ds.mix3	0.830972
242	GSEA	liver.immune	30_percent.ds.mix3	0.766342
243	GSVA	liver.immune	30_percent.ds.mix3	0.735601
244	scGSEA	liver.immune	30_percent.ds.mix3	0.841291
245	VAM	liver.immune	30_percent.ds.mix3	0.754954
246	AUCell	spleen.immune	30_percent.ds.mix3	0.796766
247	CelliD	spleen.immune	30_percent.ds.mix3	0.826415
248	GSDensity	spleen.immune	30_percent.ds.mix3	0.856408
249	GSEA	spleen.immune	30_percent.ds.mix3	0.772477
250	GSVA	spleen.immune	30_percent.ds.mix3	0.759216
251	scGSEA	spleen.immune	30_percent.ds.mix3	0.855203
252	VAM	spleen.immune	30_percent.ds.mix3	0.811568
253	AUCell	heart	30_percent.ds.mix3	0.856681
254	CelliD	heart	30_percent.ds.mix3	0.818251
255	GSDensity	heart	30_percent.ds.mix3	0.871591
256	GSEA	heart	30_percent.ds.mix3	0.814133
257	GSVA	heart	30_percent.ds.mix3	0.783293
258	scGSEA	heart	30_percent.ds.mix3	0.870253
259	VAM	heart	30_percent.ds.mix3	0.866165
260	AUCell	pancrea	30_percent.ds.mix3	0.760125
261	CelliD	pancrea	30_percent.ds.mix3	0.746896
262	GSDensity	pancrea	30_percent.ds.mix3	0.789804
263	GSEA	pancrea	30_percent.ds.mix3	0.726672
264	GSVA	pancrea	30_percent.ds.mix3	0.681866
265	scGSEA	pancrea	30_percent.ds.mix3	0.765506
266	VAM	pancrea	30_percent.ds.mix3	0.807725
267	AUCell	pbmc3k	30_percent.ds.mix3	0.784466
268	CelliD	pbmc3k	30_percent.ds.mix3	0.828542
269	GSDensity	pbmc3k	30_percent.ds.mix3	0.877234
270	GSEA	pbmc3k	30_percent.ds.mix3	0.749877
271	GSVA	pbmc3k	30_percent.ds.mix3	0.757319
272	scGSEA	pbmc3k	30_percent.ds.mix3	0.803079
273	VAM	pbmc3k	30_percent.ds.mix3	0.749677
274	AUCell	lung	30_percent.ds.mix3	0.727675
275	CelliD	lung	30_percent.ds.mix3	0.698477
276	GSDensity	lung	30_percent.ds.mix3	0.737128
277	GSEA	lung	30_percent.ds.mix3	0.67523
278	GSVA	lung	30_percent.ds.mix3	0.679693
279	scGSEA	lung	30_percent.ds.mix3	0.738287
280	VAM	lung	30_percent.ds.mix3	0.759301
281	AUCell	hcortex	30_percent.ds.mix5	0.746214
282	CelliD	hcortex	30_percent.ds.mix5	0.699423
283	GSDensity	hcortex	30_percent.ds.mix5	0.748902
284	GSEA	hcortex	30_percent.ds.mix5	0.714937
285	GSVA	hcortex	30_percent.ds.mix5	0.704047
286	scGSEA	hcortex	30_percent.ds.mix5	0.762616
287	VAM	hcortex	30_percent.ds.mix5	0.72877
288	AUCell	bmcite.small	30_percent.ds.mix5	0.724548
289	CelliD	bmcite.small	30_percent.ds.mix5	0.853982
290	GSDensity	bmcite.small	30_percent.ds.mix5	0.771484
291	GSEA	bmcite.small	30_percent.ds.mix5	0.702293
292	GSVA	bmcite.small	30_percent.ds.mix5	0.684652
293	scGSEA	bmcite.small	30_percent.ds.mix5	0.79686
294	VAM	bmcite.small	30_percent.ds.mix5	0.726531
295	AUCell	liver.immune	30_percent.ds.mix5	0.755378
296	CelliD	liver.immune	30_percent.ds.mix5	0.781943
297	GSDensity	liver.immune	30_percent.ds.mix5	0.80908
298	GSEA	liver.immune	30_percent.ds.mix5	0.735791
299	GSVA	liver.immune	30_percent.ds.mix5	0.709282
300	scGSEA	liver.immune	30_percent.ds.mix5	0.799046
301	VAM	liver.immune	30_percent.ds.mix5	0.726128
302	AUCell	spleen.immune	30_percent.ds.mix5	0.765168
303	CelliD	spleen.immune	30_percent.ds.mix5	0.802242
304	GSDensity	spleen.immune	30_percent.ds.mix5	0.829298
305	GSEA	spleen.immune	30_percent.ds.mix5	0.743601
306	GSVA	spleen.immune	30_percent.ds.mix5	0.727778
307	scGSEA	spleen.immune	30_percent.ds.mix5	0.846355
308	VAM	spleen.immune	30_percent.ds.mix5	0.797859
309	AUCell	heart	30_percent.ds.mix5	0.850909
310	CelliD	heart	30_percent.ds.mix5	0.809557
311	GSDensity	heart	30_percent.ds.mix5	0.849627
312	GSEA	heart	30_percent.ds.mix5	0.780617
313	GSVA	heart	30_percent.ds.mix5	0.763798
314	scGSEA	heart	30_percent.ds.mix5	0.839301
315	VAM	heart	30_percent.ds.mix5	0.84826
316	AUCell	pancrea	30_percent.ds.mix5	0.74227
317	CelliD	pancrea	30_percent.ds.mix5	0.738586
318	GSDensity	pancrea	30_percent.ds.mix5	0.762952
319	GSEA	pancrea	30_percent.ds.mix5	0.705417
320	GSVA	pancrea	30_percent.ds.mix5	0.664697
321	scGSEA	pancrea	30_percent.ds.mix5	0.740254
322	VAM	pancrea	30_percent.ds.mix5	0.802038
323	AUCell	pbmc3k	30_percent.ds.mix5	0.753175
324	CelliD	pbmc3k	30_percent.ds.mix5	0.80788
325	GSDensity	pbmc3k	30_percent.ds.mix5	0.86084
326	GSEA	pbmc3k	30_percent.ds.mix5	0.713541
327	GSVA	pbmc3k	30_percent.ds.mix5	0.719434
328	scGSEA	pbmc3k	30_percent.ds.mix5	0.7638
329	VAM	pbmc3k	30_percent.ds.mix5	0.723659
330	AUCell	lung	30_percent.ds.mix5	0.694452
331	CelliD	lung	30_percent.ds.mix5	0.680369
332	GSDensity	lung	30_percent.ds.mix5	0.732393
333	GSEA	lung	30_percent.ds.mix5	0.640988
334	GSVA	lung	30_percent.ds.mix5	0.635755
335	scGSEA	lung	30_percent.ds.mix5	0.72257
336	VAM	lung	30_percent.ds.mix5	0.745062

## Sheet: Fig3e
	Expression	G2M_cluster
AAACCTGCACCTTGTC	1	positive
AAACGGGTCCAGAGGA	0	negative
AAAGATGCAGTTTACG	0	negative
AAAGCAACAGGAATGC	0	negative
AAAGCAATCGGAATCT	0	negative
AAAGTAGCAGCCTATA	5	negative
AAAGTAGTCGCATGAT	0	negative
AAAGTAGTCTATCCCG	0	negative
AAATGCCAGTACGTTC	0	negative
AAATGCCCATTGGTAC	0	negative
AAATGCCGTTGGTTTG	0	negative
AACACGTTCTTAGAGC	0	negative
AACCATGAGATGTCGG	0	negative
AACCATGGTGTGGTTT	0	negative
AACCATGTCACCACCT	0	negative
AACCATGTCACCAGGC	4	negative
AACCATGTCGTTTATC	0	negative
AACCGCGCACCTATCC	0	negative
AACCGCGGTGTCAATC	0	negative
AACCGCGTCAAAGACA	0	negative
AACGTTGTCGACCAGC	0	negative
AACTCAGCAAGAAAGG	0	negative
AACTCAGTCAGGATCT	0	negative
AACTCAGTCCCAAGAT	0	negative
AACTCCCCAAGCCCAC	0	negative
AACTCCCCAGCAGTTT	0	negative
AACTCCCGTAGGAGTC	0	negative
AACTCCCGTGCACCAC	0	negative
AACTCTTTCTTGTCAT	0	negative
AAGACCTCAGCTGCTG	0	negative
AAGGAGCAGACAAGCC	0	negative
AAGGAGCTCGAACTGT	0	negative
AAGGCAGGTCACCTAA	0	negative
AAGGTTCGTTTAAGCC	8	negative
AAGGTTCTCGAGCCCA	0	negative
AAGTCTGCATCCGTGG	21	negative
AATCCAGGTGCAACGA	0	negative
AATCGGTTCGCATGGC	0	negative
AATCGGTTCTCTAGGA	0	negative
ACACCAAAGCACGCCT	0	negative
ACACCCTAGAGCTTCT	0	negative
ACACCGGCATGGTCTA	0	negative
ACAGCTATCCAAGCCG	0	negative
ACATCAGCAGTGACAG	0	negative
ACCAGTAAGTTCGATC	0	negative
ACCAGTACAGTTAACC	1	negative
ACCAGTATCGTAGGAG	0	negative
ACCCACTCATTGTGCA	0	negative
ACCGTAAAGTATCTCG	11	negative
ACCGTAACATGGAATA	0	negative
ACCTTTACATCCGTGG	0	negative
ACGAGCCAGGCAAAGA	4	negative
ACGAGCCTCCCTCAGT	1	negative
ACGAGGACATGGTCTA	0	negative
ACGATACGTCTAGTCA	1	negative
ACGATACGTTGTTTGG	0	negative
ACGATACTCCGTAGTA	0	negative
ACGATGTTCTGTCAAG	0	negative
ACGCAGCAGGCAATTA	0	negative
ACGCAGCCAACACCCG	0	negative
ACGCAGCGTTCAACCA	0	negative
ACGCCAGTCACAGTAC	13	positive
ACGGAGACATCCGTGG	0	negative
ACGGCCACAAAGGAAG	0	negative
ACGGCCACACTTAACG	0	negative
ACGGCCAGTCAATACC	0	negative
ACGGCCAGTTTGCATG	0	negative
ACGGCCATCAGATAAG	0	negative
ACGGCCATCCCTAACC	0	negative
ACGGGCTGTATAGGTA	0	negative
ACGGGTCCACCAGATT	0	negative
ACGGGTCCATACGCCG	0	negative
ACGGGTCGTGTGAAAT	0	negative
ACGTCAAAGACCTAGG	0	negative
ACGTCAAGTGCAACGA	0	negative
ACTATCTCAGTTTACG	1	negative
ACTATCTGTAAGTGGC	0	negative
ACTGAACAGATGCCTT	0	negative
ACTGAACGTTCGTGAT	0	negative
ACTGAACTCTTTAGTC	0	negative
ACTGAGTAGCGGCTTC	0	negative
ACTGATGGTGAGTGAC	0	negative
ACTGCTCAGGGCACTA	0	negative
ACTGTCCGTAGAAAGG	0	negative
ACTGTCCGTCATGCAT	0	negative
ACTGTCCTCAAACGGG	0	negative
ACTTACTCACGAAGCA	4	negative
ACTTGTTAGTTCGCAT	0	negative
ACTTGTTTCAGTACGT	7	negative
ACTTTCACACAACTGT	0	negative
ACTTTCAGTGCTGTAT	0	negative
ACTTTCATCCAGTAGT	0	negative
AGAATAGAGAAGGCCT	1	negative
AGAATAGAGAAGGGTA	0	negative
AGACGTTAGCACGCCT	0	negative
AGACGTTAGCGTTGCC	0	negative
AGAGCGACATTTGCCC	0	negative
AGAGTGGTCACTCTTA	0	negative
AGATCTGAGATGTGTA	0	negative
AGATCTGCACAGCCCA	0	negative
AGATCTGGTCCGAAGA	2	negative
AGATCTGGTCTAGCCG	0	negative
AGATTGCCACCACCAG	0	negative
AGATTGCTCTTGAGAC	0	negative
AGCAGCCTCTCCGGTT	0	negative
AGCATACTCGTCACGG	0	negative
AGCCTAAAGCTGCAAG	0	negative
AGCCTAAGTCGCTTTC	0	negative
AGCGGTCAGCTCCTCT	0	negative
AGCGGTCTCATCTGTT	11	negative
AGCGGTCTCGATGAGG	0	negative
AGCGTATAGGACAGCT	0	negative
AGCGTCGAGGGATGGG	0	negative
AGCGTCGAGTGATCGG	0	negative
AGCGTCGTCGAGCCCA	1	negative
AGCTCCTCACATCCGG	0	negative
AGCTCTCCAGCCACCA	12	positive
AGCTTGAGTTACGGAG	0	negative
AGGCCACCAGTAAGCG	0	negative
AGGCCGTTCCGTACAA	0	negative
AGGGAGTTCACGAAGG	2	positive
AGGGATGAGAAGATTC	0	negative
AGGGATGCAATCCGAT	12	negative
AGGGATGTCGCTTAGA	0	negative
AGGTCATAGACACTAA	0	negative
AGGTCATAGCAGACTG	0	negative
AGGTCATAGCGTGAGT	0	negative
AGGTCATGTATAAACG	0	negative
AGGTCATGTGCTAGCC	0	negative
AGGTCATTCTCTAAGG	0	negative
AGGTCCGTCTGTCTCG	0	negative
AGTGGGAGTGGTCCGT	0	negative
AGTGTCAAGACTAGGC	0	negative
AGTGTCATCTGCTGTC	0	negative
AGTTGGTCAAGGTTTC	0	negative
AGTTGGTGTCTGATTG	0	negative
AGTTGGTTCCCTAATT	0	negative
AGTTGGTTCGCCATAA	0	negative
ATAACGCCACGTCAGC	0	negative
ATAACGCCAGTGAGTG	0	negative
ATAACGCTCCACTCCA	0	negative
ATAAGAGAGATATGGT	0	negative
ATAAGAGCATGTAGTC	2	negative
ATAAGAGTCCCTAATT	0	negative
ATAAGAGTCTTGAGAC	0	negative
ATAGACCAGCAGGTCA	0	negative
ATCATCTAGCTTATCG	0	negative
ATCATCTGTTCCCGAG	9	negative
ATCATCTTCGAGAACG	0	negative
ATCATGGCACCACCAG	0	negative
ATCATGGCACGACGAA	0	negative
ATCCACCAGCGTAATA	0	negative
ATCCACCTCGAGAGCA	12	positive
ATCGAGTAGGAACTGC	8	negative
ATCGAGTAGTGTCCCG	0	negative
ATCGAGTCAAGAGGCT	0	negative
ATCTACTAGCACCGTC	0	negative
ATCTGCCGTGGCGAAT	0	negative
ATGAGGGAGTGTTTGC	0	negative
ATGAGGGTCACTTATC	0	negative
ATGAGGGTCTTAACCT	0	negative
ATGCGATGTAGAGGAA	0	negative
ATGGGAGGTAAGTGTA	0	negative
ATGTGTGAGCGTTGCC	0	negative
ATTATCCCAGCCAGAA	8	positive
ATTATCCGTCTGCAAT	0	negative
ATTCTACAGTGTCTCA	0	negative
ATTCTACGTTTACTCT	0	negative
ATTGGACGTCGGCTCA	0	negative
ATTGGACGTTACGCGC	0	negative
ATTGGTGCATGGGACA	0	negative
ATTGGTGTCAGTCCCT	0	negative
ATTTCTGAGGACCACA	2	negative
ATTTCTGCAAAGCAAT	0	negative
ATTTCTGGTCCATCCT	0	negative
CAACCAACAAACTGTC	2	positive
CAACCAACAATTCCTT	0	negative
CAACCTCCATCACGTA	5	negative
CAACCTCGTTGCTCCT	0	negative
CAACCTCTCCTAGGGC	0	negative
CAACTAGAGGTACTCT	11	negative
CAAGAAAAGACAAAGG	0	negative
CAAGAAACAAACTGTC	0	negative
CAAGAAATCATAGCAC	0	negative
CAAGATCAGGATCGCA	0	negative
CAAGATCCATGTCCTC	0	negative
CAAGATCGTCGGCATC	0	negative
CAAGATCTCGATCCCT	0	negative
CAAGATCTCTAACTGG	0	negative
CAAGGCCTCGGTTAAC	0	negative
CACAAACCAAAGCAAT	1	negative
CACACAACAAGTTCTG	0	negative
CACACAACATTTGCTT	0	negative
CACACAATCGTGGACC	0	negative
CACACCTCAAGAAGAG	0	negative
CACACCTTCTTACCGC	0	negative
CACACTCAGTCCTCCT	14	positive
CACAGGCAGTACACCT	0	negative
CACAGTACAAACCCAT	1	negative
CACAGTAGTAGAGTGC	0	negative
CACAGTATCGGTTCGG	0	negative
CACCACTAGACTGTAA	0	negative
CACCACTTCACAACGT	0	negative
CACCACTTCCTCATTA	0	negative
CACCAGGGTCGCATCG	0	negative
CACCTTGCATTACCTT	0	negative
CACCTTGGTACAGCAG	0	negative
CACCTTGGTCTTCTCG	0	negative
CACTCCACATGATCCA	2	negative
CAGAATCAGGATGCGT	0	negative
CAGAATCTCCATGAAC	0	negative
CAGCAGCTCCCGACTT	0	negative
CAGCCGAGTCTAGTCA	0	negative
CAGCGACAGCATCATC	0	negative
CAGCGACCACTCGACG	0	negative
CAGCTAAAGATGGGTC	0	negative
CAGCTAAAGTACATGA	0	negative
CAGCTAACAGGTGGAT	0	negative
CAGCTAACATGCAATC	0	negative
CAGCTAAGTAGTAGTA	9	positive
CAGCTAATCCACGACG	0	negative
CAGCTGGAGAGGGATA	0	negative
CAGGTGCAGCGCCTCA	0	negative
CAGGTGCAGTGACTCT	0	negative
CATATGGAGACCACGA	0	negative
CATATGGAGCCTTGAT	0	negative
CATATGGAGGTGATAT	0	negative
CATATGGCAAAGTCAA	0	negative
CATATGGCACGAAACG	0	negative
CATATTCGTACCGAGA	0	negative
CATCAAGAGTCTCCTC	0	negative
CATCAAGCAATCGGTT	3	positive
CATCCACCAAGCGCTC	0	negative
CATCCACCAGCCTATA	0	negative
CATCCACCAGGCTCAC	0	negative
CATCGGGAGCGTCAAG	0	negative
CATCGGGAGTACTTGC	0	negative
CATCGGGCAATGCCAT	0	negative
CATCGGGTCACGGTTA	0	negative
CATCGGGTCATACGGT	0	negative
CATCGGGTCGGTGTTA	0	negative
CATCGGGTCTCCTATA	4	negative
CATGACAGTTGTACAC	0	negative
CATGGCGTCTTTCCTC	0	negative
CATTCGCTCCAGGGCT	0	negative
CCAATCCAGGTGATAT	3	negative
CCAATCCCATAACCTG	0	negative
CCAATCCGTATATCCG	1	positive
CCAATCCGTCTGCCAG	0	negative
CCAATCCGTGTAATGA	0	negative
CCACCTAAGGGTTCCC	0	negative
CCACCTACAGTCGTGC	19	negative
CCACGGAAGGAGTAGA	0	negative
CCACGGACACTTAACG	0	negative
CCACTACCAGGATTGG	0	negative
CCACTACTCTATCCCG	12	positive
CCAGCGATCTGCTGCT	0	negative
CCATGTCCACCACGTG	0	negative
CCATTCGAGCTCTCGG	0	negative
CCATTCGAGGTGCTTT	0	negative
CCATTCGCATAGGATA	0	negative
CCATTCGGTTAAAGAC	0	negative
CCCAATCAGTGTGGCA	0	negative
CCCAATCTCCGTACAA	0	negative
CCCAGTTAGCTCCCAG	0	negative
CCCAGTTCACCACGTG	0	negative
CCCATACAGTCGTACT	1	negative
CCCATACCATTTGCCC	1	negative
CCCATACGTCTGGTCG	0	negative
CCCTCCTCACTCTGTC	0	negative
CCGGGATGTACTCGCG	6	negative
CCGGTAGGTACCAGTT	0	negative
CCGGTAGGTCATCGGC	0	positive
CCGGTAGTCAATCTCT	0	negative
CCGGTAGTCCGATATG	0	negative
CCGTGGATCTGCCCTA	0	negative
CCGTTCATCCCGGATG	0	negative
CCTAAAGAGGTCATCT	9	positive
CCTAAAGCAATGCCAT	0	negative
CCTAAAGCAATTCCTT	0	negative
CCTAAAGCATGGAATA	1	negative
CCTAAAGTCCGAACGC	0	negative
CCTACACCAGATAATG	0	negative
CCTAGCTAGCCACGCT	6	positive
CCTAGCTGTCACTGGC	0	negative
CCTATTAAGTGGAGAA	0	negative
CCTTACGCACGAAACG	0	negative
CCTTACGCACGGCTAC	14	positive
CCTTACGCATAGAAAC	0	negative
CCTTACGCATTCTCAT	0	negative
CCTTCCCAGTTACCCA	11	positive
CCTTCCCGTTGCGCAC	0	negative
CCTTCCCGTTTGTTTC	0	negative
CCTTCGACAACACGCC	0	negative
CCTTCGACACCGGAAA	0	negative
CCTTTCTCATCGGGTC	0	negative
CCTTTCTGTAACGTTC	0	negative
CGAATGTGTCTTCTCG	0	negative
CGAATGTGTGACGCCT	0	negative
CGACCTTCACCCTATC	0	negative
CGACTTCTCTACCAGA	0	negative
CGAGAAGAGAACTCGG	0	negative
CGAGAAGAGCGCTCCA	1	negative
CGAGCACTCAACTCTT	0	negative
CGAGCCATCCCAAGTA	0	negative
CGAGCCATCTTGCATT	1	negative
CGATCGGCACGGTGTC	0	negative
CGATCGGCATCTACGA	0	negative
CGATGGCCACCAGTTA	0	negative
CGATGTAAGAACTGTA	9	positive
CGATGTAGTAAATGTG	0	negative
CGATGTATCAGTGTTG	0	negative
CGCCAAGAGAGTCGGT	0	negative
CGCCAAGCAATCAGAA	0	negative
CGCGTTTAGGTGATAT	0	negative
CGCGTTTCACCGATAT	0	negative
CGCGTTTTCATCGGAT	0	negative
CGCTATCAGCTCTCGG	0	negative
CGCTATCCAGCTTCGG	0	negative
CGCTGGAGTAAATGAC	0	negative
CGCTTCAGTGACGCCT	0	negative
CGGACGTTCCACGCAG	0	negative
CGGACTGGTTTAGCTG	0	negative
CGGACTGTCAGTTTGG	0	negative
CGGAGCTCAATCTGCA	0	negative
CGGAGTCCATGGTCTA	0	negative
CGGAGTCTCAGTTGAC	0	negative
CGGCTAGGTCCGAATT	0	negative
CGGGTCAGTACCGGCT	0	negative
CGGTTAAGTTACCGAT	1	negative
CGGTTAATCTAGAGTC	0	negative
CGTAGCGAGATGCCAG	0	negative
CGTAGCGAGCGTGAAC	0	negative
CGTAGCGAGGATTCGG	0	negative
CGTAGCGCAAGCCGTC	15	positive
CGTAGGCCATGTCCTC	0	negative
CGTCACTGTTAAGGGC	0	negative
CGTCACTTCTCCAACC	0	negative
CGTCAGGAGCCGGTAA	0	negative
CGTCAGGAGGGTGTTG	0	negative
CGTCAGGTCAGAGCTT	3	negative
CGTCCATTCGTTGACA	0	positive
CGTGAGCAGACTTGAA	0	negative
CGTGAGCGTCCGAACC	0	negative
CGTGTAACAAGCTGAG	0	negative
CGTGTAACAGCGTAAG	0	negative
CGTGTAAGTTAAGATG	10	negative
CGTGTAATCGCCCTTA	1	negative
CGTGTCTCATCGGGTC	0	negative
CGTTAGAAGACACTAA	0	negative
CGTTAGAAGCTGTTCA	0	negative
CGTTAGACACCGAAAG	0	negative
CGTTAGATCAAACAAG	0	negative
CGTTAGATCAGCGACC	0	negative
CGTTAGATCGTCCAGG	0	negative
CGTTCTGCACGAAGCA	0	negative
CGTTCTGGTAAGAGAG	0	negative
CGTTGGGAGACCCACC	7	negative
CGTTGGGCAGTGGAGT	0	negative
CGTTGGGCATGAAGTA	0	negative
CTAACTTCATCATCCC	0	negative
CTAACTTTCTCCAACC	0	negative
CTAAGACAGAAACGAG	0	negative
CTAAGACTCCCTAACC	0	negative
CTAATGGGTATTAGCC	9	positive
CTAATGGGTTCCTCCA	0	negative
CTAATGGTCATTGCCC	0	negative
CTACACCTCCTATGTT	2	negative
CTACATTAGTAGATGT	0	negative
CTAGAGTTCTGCCAGG	13	negative
CTAGCCTAGCAATCTC	0	negative
CTAGCCTCAAGCCCAC	0	negative
CTAGCCTCACCTCGGA	0	negative
CTAGTGAAGAGGACGG	0	negative
CTAGTGATCCTCCTAG	0	negative
CTCACACGTGTGGTTT	0	negative
CTCACACTCAAGATCC	0	positive
CTCACACTCACATGCA	0	negative
CTCACACTCCTAGTGA	0	negative
CTCAGAAAGGGCTTGA	2	negative
CTCAGAAGTGTGACGA	0	negative
CTCATTACAGGCGATA	2	negative
CTCATTAGTCTACCTC	0	negative
CTCATTAGTCTAGCCG	0	negative
CTCATTATCAGCTTAG	1	negative
CTCCTAGAGTAGGCCA	0	negative
CTCGAAAAGTTAGCGG	0	negative
CTCGGAGGTCCGAATT	0	negative
CTCGGGATCTGAGGGA	3	negative
CTCGTACAGAGCAATT	0	negative
CTCGTCAGTCTAAAGA	0	negative
CTCTAATAGTGAATTG	0	negative
CTCTAATGTTTAGCTG	0	negative
CTCTACGCACTTGGAT	0	negative
CTCTGGTCATTAACCG	1	negative
CTCTGGTGTTAAGATG	1	negative
CTGAAACAGGCATTGG	0	negative
CTGAAACGTCCAGTGC	0	negative
CTGAAACTCATGTCCC	0	negative
CTGAAACTCCTGCCAT	0	negative
CTGAAGTTCCCATTTA	0	negative
CTGATAGGTCCGTCAG	0	negative
CTGATCCAGCCGATTT	1	negative
CTGCGGAAGAGTCGGT	3	positive
CTGCGGATCGGCTACG	2	negative
CTGCTGTGTAATCGTC	0	negative
CTGCTGTGTAGCACGA	0	negative
CTGGTCTTCGCTGATA	9	negative
CTGTGCTGTGTGACCC	0	negative
CTTAACTAGAGGTTAT	0	negative
CTTAACTAGGGTGTTG	0	negative
CTTAACTTCAACGAAA	0	negative
CTTACCGTCCATTCTA	0	negative
CTTCTCTCAATGAAAC	0	negative
CTTCTCTCAATGGAAT	0	negative
CTTCTCTGTACGCACC	11	positive
CTTCTCTGTGTATGGG	0	negative
CTTGGCTAGCGCCTCA	5	positive
CTTGGCTCAGTAGAGC	1	negative
CTTGGCTGTTGAGTTC	0	negative
GAAACTCCACCCAGTG	0	negative
GAAACTCGTCTGCCAG	0	negative
GAAACTCTCATGCAAC	0	negative
GAAATGAAGTACGCCC	0	negative
GAACATCCAATGGTCT	0	negative
GAACATCGTAATAGCA	0	negative
GAACATCGTACCGTTA	0	negative
GAACCTAGTCGCATCG	0	negative
GAACCTATCAGAGACG	0	negative
GAACCTATCGTTTATC	0	negative
GAACGGAAGCCTATGT	1	negative
GAATAAGAGATCCGAG	0	negative
GACACGCTCTCGCATC	1	negative
GACAGAGAGCAGGCTA	0	negative
GACAGAGGTGTCTGAT	0	negative
GACAGAGTCAACACGT	0	negative
GACCTGGAGGAGTACC	0	negative
GACCTGGCACCTCGTT	0	negative
GACGGCTGTTGTTTGG	0	negative
GACGTGCAGACGCACA	0	negative
GACGTTAGTTACGCGC	0	negative
GACTAACTCCCATTAT	0	negative
GACTAACTCGGAATCT	0	negative
GACTACAGTCGTCTTC	0	negative
GACTACATCATCGATG	4	positive
GACTGCGCAATGCCAT	0	negative
GAGCAGAAGCCCAGCT	0	negative
GAGCAGAAGTGGCACA	0	negative
GAGTCCGGTAATCACC	5	positive
GAGTCCGGTCTTCAAG	0	negative
GATCAGTGTAGGAGTC	0	negative
GATCGATGTAGTACCT	0	negative
GATCGATTCACCGGGT	0	negative
GATCGTAAGTAGTGCG	0	negative
GATCGTACACGAAAGC	1	negative
GATCGTAGTTCCCGAG	0	negative
GATCTAGAGCTGCGAA	21	negative
GATCTAGCAGTCAGCC	0	negative
GATCTAGGTAGCAAAT	0	negative
GATGAAATCAACACAC	0	negative
GATGAGGTCTCTGTCG	0	negative
GATGCTATCATCGGAT	0	negative
GATTCAGGTCCATGAT	0	negative
GATTCAGGTCTGATTG	0	negative
GATTCAGTCCTATTCA	0	negative
GCAAACTTCAACACGT	0	negative
GCAATCACAACTGCTA	0	negative
GCACATAGTAACGCGA	0	negative
GCACATAGTTCCGGCA	0	negative
GCACTCTTCCATGAGT	0	negative
GCACTCTTCTCGCTTG	0	negative
GCAGCCAAGGAGTTTA	0	negative
GCAGCCAAGGGCTTGA	0	negative
GCAGCCACATTCTCAT	0	negative
GCAGCCATCATCTGTT	6	negative
GCATACACACATGACT	0	negative
GCATGATAGAGGACGG	1	negative
GCATGATGTATGCTTG	0	negative
GCATGATGTCGCGAAA	0	negative
GCATGATTCCGAAGAG	0	negative
GCATGCGAGAGAGCTC	0	negative
GCATGCGAGTTCCACA	0	negative
GCATGTACAATCGAAA	0	negative
GCATGTAGTGTAATGA	3	negative
GCCAAATAGAATGTTG	0	negative
GCCAAATTCCGTCAAA	0	negative
GCGAGAACAAGACACG	0	negative
GCGAGAACACGTTGGC	0	negative
GCGAGAATCATGCAAC	0	negative
GCGAGAATCGGTCTAA	0	negative
GCGAGAATCGTCACGG	0	negative
GCGCAACCACAACGTT	2	negative
GCGCAACTCCAAAGTC	0	negative
GCGCAGTGTATCACCA	0	negative
GCGCAGTGTGGTAACG	0	negative
GCGCAGTTCACAACGT	0	negative
GCGCCAAGTTAAGGGC	1	negative
GCGCCAATCAAGAAGT	0	negative
GCGCGATCACATAACC	0	negative
GCGCGATTCATTGCGA	0	negative
GCGGGTTAGGATATAC	0	negative
GCGGGTTAGGGAAACA	0	negative
GCGGGTTGTCAAAGAT	0	negative
GCTCCTAGTATTCTCT	2	negative
GCTCCTATCAGTTAGC	0	negative
GCTCTGTAGATCACGG	0	negative
GCTCTGTCAAGAGTCG	0	negative
GCTCTGTCATTCCTGC	0	negative
GCTCTGTTCGATAGAA	0	negative
GCTGCAGCAAAGGTGC	0	negative
GCTGCAGTCAGTACGT	0	negative
GCTGCGATCAGCAACT	0	negative
GCTGGGTCACCACGTG	0	negative
GCTGGGTCATATACGC	1	negative
GCTTCCACAGGTCCAC	0	negative
GCTTCCATCGTCCAGG	0	negative
GCTTCCATCTTTCCTC	7	negative
GCTTGAAGTAGGCATG	6	negative
GGAAAGCAGCTAACTC	0	negative
GGAACTTAGATCTGAA	0	negative
GGAACTTCAACTGCTA	0	negative
GGAACTTCAATACGCT	0	negative
GGAATAATCCGTAGTA	0	negative
GGACAAGGTAGCGTGA	0	negative
GGACAAGGTGGCTCCA	0	negative
GGACAGAAGTGAAGAG	1	negative
GGACAGATCAAAGTAG	0	negative
GGACAGATCACCTCGT	0	negative
GGACAGATCAGTGTTG	0	negative
GGACAGATCCAAACAC	0	negative
GGACATTAGAACTCGG	0	negative
GGACATTAGTCATGCT	1	negative
GGACATTCAGGGCATA	0	negative
GGACATTCATTACCTT	5	positive
GGACGTCAGCACAGGT	0	negative
GGACGTCCACAGCGTC	9	positive
GGACGTCGTCAACATC	0	negative
GGACGTCTCCGTTGCT	0	negative
GGACGTCTCCTAGGGC	0	negative
GGAGCAAGTCTAGTCA	0	negative
GGAGCAATCCGAGCCA	4	negative
GGATGTTGTCATCCCT	0	negative
GGATTACAGCAATATG	0	negative
GGCAATTAGCTGTCTA	0	negative
GGCAATTAGTCGTACT	0	negative
GGCCGATGTGCTTCTC	0	negative
GGCGACTAGTACGCCC	0	negative
GGCGACTAGTCCGTAT	2	negative
GGCGTGTCACCGTTGG	0	negative
GGCTCGAAGTAGCGGT	7	negative
GGCTCGACAAGTAGTA	0	negative
GGCTCGACACTGTGTA	0	negative
GGCTCGATCATTATCC	0	negative
GGCTCGATCGGTTAAC	0	negative
GGCTGGTCACGGTAAG	0	negative
GGGACCTAGCAGCCTC	0	negative
GGGACCTCATCCCATC	0	negative
GGGACCTTCGACAGCC	1	negative
GGGAGATAGATATGGT	0	negative
GGGAGATAGCGTTTAC	1	negative
GGGATGAAGAGGACGG	0	negative
GGGATGACAAGGTTCT	0	negative
GGGATGACACCAGGTC	0	negative
GGGATGAGTTCTGTTT	0	negative
GGGCACTAGCCTATGT	0	negative
GGGCATCCATGCTAGT	0	negative
GGGCATCGTCGGCATC	0	negative
GGGCATCGTGACGGTA	0	negative
GGGTCTGGTAGAGTGC	0	negative
GGGTCTGTCATCATTC	0	negative
GGGTTGCCAGCTCGCA	0	negative
GGGTTGCGTACGCTGC	0	negative
GGGTTGCGTGGCAAAC	0	negative
GGTATTGCATCCTAGA	3	negative
GGTATTGTCTGTCTAT	0	negative
GGTGAAGGTCCAGTAT	0	negative
GGTGTTAGTAACGCGA	0	negative
GTAACGTAGTGCTGCC	0	negative
GTAACTGCACCAGTTA	0	negative
GTAACTGGTACCGTAT	0	negative
GTAACTGGTTAAAGTG	0	negative
GTACTCCAGGAATGGA	0	negative
GTACTCCCACAGACAG	0	negative
GTACTTTGTGAAAGAG	0	negative
GTAGGCCCAAGAGGCT	0	negative
GTAGGCCGTAATCACC	0	negative
GTAGGCCGTCGCCATG	0	negative
GTAGTCACATACAGCT	1	negative
GTAGTCACATATGGTC	0	negative
GTAGTCAGTTCCACAA	0	negative
GTATCTTTCTTGTACT	7	positive
GTATTCTAGTGTACTC	0	negative
GTATTCTCAGCCAGAA	0	negative
GTCAAGTCAGACAAGC	1	negative
GTCACGGAGCTGAACG	0	negative
GTCACGGAGTTGCAGG	0	negative
GTCACGGGTCAGCTAT	0	negative
GTCATTTCACCGAAAG	0	negative
GTCCTCAAGACATAAC	4	negative
GTCGGGTAGCAGGCTA	0	negative
GTCGGGTGTGGGTCAA	0	negative
GTCGGGTTCACAACGT	0	negative
GTCGTAATCCGTAGTA	4	positive
GTCGTAATCTTTACGT	5	negative
GTCTCGTGTTCAGACT	1	negative
GTCTTCGAGCTCCTTC	0	negative
GTGAAGGCAATGAATG	0	negative
GTGAAGGGTCGCGAAA	0	negative
GTGAAGGTCGTTTGCC	0	negative
GTGCAGCAGAGTAATC	0	negative
GTGCAGCAGGCATTGG	0	negative
GTGCAGCGTTGTTTGG	5	negative
GTGCAGCTCATGCATG	0	negative
GTGCATACACCACCAG	0	negative
GTGCTTCTCAACACTG	0	negative
GTGGGTCGTATTCTCT	0	negative
GTGTGCGTCGGAATCT	0	negative
GTGTTAGCAATCTACG	0	negative
GTGTTAGCACCCTATC	0	negative
GTGTTAGGTTAGAACA	0	negative
GTTAAGCCAATGTAAG	0	negative
GTTACAGGTAATCGTC	0	negative
GTTACAGGTACGACCC	0	negative
GTTACAGGTCAAGCGA	0	negative
GTTACAGTCTTGTTTG	0	negative
GTTCATTAGAGACTAT	0	negative
GTTCGGGAGATGTCGG	0	negative
GTTCGGGCACTTGGAT	0	negative
GTTCTCGAGAGGTTGC	0	negative
GTTCTCGCAATCACAC	0	negative
GTTCTCGGTAATAGCA	0	negative
TAAACCGAGGAACTGC	0	negative
TAAACCGCACGGATAG	33	negative
TAAACCGCAGATTGCT	0	negative
TAAACCGTCAAACCAC	0	negative
TAAGAGATCTGAGTGT	0	negative
TAAGCGTAGCCCAGCT	0	negative
TAAGCGTCAGGCAGTA	0	negative
TAAGCGTGTCTAACGT	0	negative
TAAGTGCAGAATAGGG	0	negative
TAAGTGCCAATCACAC	1	negative
TACACGAAGTGAATTG	0	negative
TACACGAAGTTAACGA	0	negative
TACACGACACAAGCCC	0	negative
TACACGAGTCAAAGAT	0	negative
TACACGAGTTGAACTC	0	negative
TACAGTGCAGACGCTC	0	negative
TACAGTGGTAACGTTC	0	negative
TACAGTGGTTCTCATT	0	negative
TACCTATAGATGGCGT	0	negative
TACGGGCCACCACCAG	0	negative
TACGGTAAGCGTAGTG	0	negative
TACGGTATCAGTTAGC	1	negative
TACTCGCGTTCCAACA	2	negative
TACTTACAGACACGAC	0	negative
TACTTACCAAGAGTCG	0	negative
TACTTACGTTAAGAAC	0	negative
TACTTACTCTGACCTC	0	negative
TACTTGTAGAGGTAGA	0	negative
TACTTGTGTAGCGTCC	0	negative
TACTTGTTCACTGGGC	0	negative
TAGACCAAGACAGACC	0	negative
TAGCCGGCATAACCTG	0	negative
TATGCCCCACCCATGG	8	negative
TATTACCAGTACGATA	0	negative
TATTACCGTTTAAGCC	0	negative
TATTACCTCGATAGAA	0	negative
TCAACGAGTTTGGCGC	0	negative
TCAACGATCCGCATAA	0	negative
TCAATCTAGTGTGGCA	0	negative
TCAATCTCACGACTCG	0	negative
TCACGAAAGTTAACGA	0	negative
TCACGAACACAGGCCT	0	negative
TCACGAAGTTTGTTGG	5	positive
TCAGATGGTTACGCGC	0	negative
TCAGATGGTTGATTCG	0	negative
TCAGCAAAGGCTATCT	0	negative
TCAGCAACAGACGCCT	0	negative
TCAGCAAGTACAGCAG	0	negative
TCAGCAATCATATCGG	1	negative
TCAGCTCCAAGAGGCT	0	negative
TCAGCTCTCGTAGGTT	0	negative
TCAGGATGTTCCATGA	0	negative
TCAGGATTCCCAACGG	0	negative
TCAGGTACACGAAGCA	0	negative
TCAGGTACACGGTAGA	0	negative
TCAGGTATCATACGGT	0	negative
TCATTACAGTGCCATT	1	negative
TCATTACGTACGCACC	0	negative
TCATTACTCGAATCCA	0	negative
TCCACACGTACTTCTT	3	negative
TCGAGGCCATTGGCGC	0	negative
TCGCGAGAGACATAAC	0	negative
TCGCGAGAGATCGATA	0	negative
TCGCGAGCATGGATGG	0	negative
TCGCGAGTCCGCTGTT	0	positive
TCGCGTTGTGACCAAG	0	negative
TCGCGTTTCGAATGCT	0	negative
TCGGGACTCACTCCTG	0	negative
TCGGTAAAGCAATCTC	22	negative
TCGGTAAGTGACGGTA	0	negative
TCGGTAAGTTTACTCT	0	negative
TCGGTAATCCGCGCAA	0	negative
TCGTACCGTCGAATCT	0	negative
TCGTAGACAACAACCT	0	negative
TCGTAGATCGCGTAGC	0	negative
TCTATTGCAAACGCGA	0	negative
TCTATTGGTGCGAAAC	0	negative
TCTCATATCGGTGTCG	0	negative
TCTCTAAAGCGTAATA	0	negative
TCTTCGGGTTTGTGTG	0	negative
TCTTTCCAGTACGACG	0	negative
TCTTTCCAGTGGTCCC	0	negative
TCTTTCCTCACCGTAA	0	negative
TCTTTCCTCGGCGCTA	0	negative
TGAAAGAAGCCACCTG	4	positive
TGACAACCACGCGAAA	0	negative
TGACAACCACGGCTAC	0	negative
TGACTAGAGGCAGTCA	0	negative
TGACTAGCACGTCTCT	0	negative
TGACTTTTCCGCATAA	0	negative
TGAGAGGAGTATCGAA	0	negative
TGAGCCGAGACAAGCC	0	negative
TGAGCCGAGCACGCCT	0	negative
TGAGGGAAGTTAAGTG	0	negative
TGAGGGATCGTCGTTC	4	negative
TGATTTCGTAACGTTC	0	negative
TGATTTCTCACAGGCC	0	negative
TGCACCTAGAGGTACC	1	positive
TGCACCTGTCGCGGTT	0	negative
TGCCAAAGTTAGAACA	0	negative
TGCCCATAGCCTTGAT	0	negative
TGCCCATGTACTTGAC	0	negative
TGCCCTAAGACGACGT	0	negative
TGCGCAGAGAGACTTA	0	negative
TGCGCAGGTATATGGA	0	negative
TGCGGGTTCATTGCGA	0	negative
TGCGTGGAGCGAAGGG	0	negative
TGCGTGGCATATGAGA	0	negative
TGCGTGGGTACAGACG	0	negative
TGCTACCAGATGTCGG	0	negative
TGCTACCCACGAGGTA	0	negative
TGCTGCTCAAGCGAGT	0	negative
TGCTGCTCACCCATTC	13	positive
TGCTGCTGTCTAGAGG	0	negative
TGGACGCAGAAGGTGA	0	negative
TGGACGCCACCAACCG	0	negative
TGGCCAGCAGTATGCT	0	negative
TGGCCAGGTCTCATCC	0	negative
TGGCCAGTCACAATGC	0	negative
TGGCGCAAGAATAGGG	0	negative
TGGCGCATCGAGAACG	0	negative
TGGCTGGAGCACAGGT	0	negative
TGGCTGGTCAGGCCCA	0	negative
TGGGCGTAGTATCTCG	0	negative
TGGGCGTGTTCCACGG	0	negative
TGGGCGTTCAAAGACA	0	negative
TGGTTAGGTCGGGTCT	0	negative
TGGTTCCCATGCTAGT	0	negative
TGGTTCCTCATGGTCA	0	negative
TGTATTCCATGATCCA	3	negative
TGTATTCTCTGAAAGA	0	negative
TGTCCCACATGGTCTA	0	negative
TGTGGTAAGAGCCTAG	0	negative
TGTGGTAGTGTAAGTA	0	negative
TGTTCCGCACCTCGTT	0	negative
TTAGGACAGCCAGTTT	0	negative
TTAGGACAGTGAATTG	0	negative
TTAGGACCACAGGCCT	0	negative
TTAGGACGTGTATGGG	0	negative
TTAGTTCAGATCCCGC	0	negative
TTATGCTGTTGATTGC	0	negative
TTCGAAGTCACCTCGT	0	negative
TTCGAAGTCAGGTAAA	0	negative
TTCGGTCAGTGGCACA	0	negative
TTCGGTCTCCTGCAGG	0	negative
TTCTACAAGATGGGTC	0	negative
TTCTCAAGTCCGAACC	0	negative
TTCTCAATCTGATTCT	1	negative
TTCTTAGGTTTGGCGC	0	negative
TTCTTAGTCATTGCGA	0	negative
TTGACTTCATATACCG	0	negative
TTGCGTCAGAGACTTA	0	negative
TTGGAACAGGGCATGT	0	negative
TTGGAACAGTAAGTAC	0	negative
TTGGAACCACCGTTGG	9	positive
TTGGCAATCAGTTTGG	0	negative
TTGGCAATCGTTTGCC	0	positive
TTGGCAATCTTGTTTG	0	negative
TTGTAGGTCTTCAACT	0	negative
TTTACTGGTACTCGCG	0	negative
TTTATGCGTAAAGTCA	0	negative
TTTATGCTCCTCATTA	0	negative
TTTATGCTCTGTTGAG	1	negative
TTTCCTCTCGGAAACG	0	negative
TTTGCGCCAATCACAC	0	negative
TTTGTCATCTTGTATC	0	negative

## Sheet: Fig3f
		UMAP_1	UMAP_2
AAACCTGCACCTTGTC	cluster_1	-0.823449	-0.816568
AAACGGGTCCAGAGGA	cluster_1	4.39402	-2.8061
AAAGATGCAGTTTACG	cluster_2	-3.45291	-1.7819
AAAGCAACAGGAATGC	cluster_1	0.651023	-2.49684
AAAGCAATCGGAATCT	cluster_2	-2.52498	-1.04973
AAAGTAGCAGCCTATA	cluster_3	2.44783	4.74181
AAAGTAGTCGCATGAT	cluster_2	-4.12254	-1.86637
AAAGTAGTCTATCCCG	cluster_3	2.1559	-0.413079
AAATGCCAGTACGTTC	cluster_1	4.59535	-0.235425
AAATGCCCATTGGTAC	cluster_1	2.75437	-3.72912
AAATGCCGTTGGTTTG	cluster_1	5.76938	-2.08228
AACACGTTCTTAGAGC	cluster_1	2.37031	-1.84496
AACCATGAGATGTCGG	cluster_1	1.99242	-2.49851
AACCATGGTGTGGTTT	cluster_3	5.78024	0.264659
AACCATGTCACCACCT	cluster_3	4.38698	0.670667
AACCATGTCACCAGGC	cluster_2	-2.31122	1.29306
AACCATGTCGTTTATC	cluster_3	6.12603	0.885386
AACCGCGCACCTATCC	cluster_1	1.48788	-3.83797
AACCGCGGTGTCAATC	cluster_4	-6.5195	2.84306
AACCGCGTCAAAGACA	cluster_1	4.25841	-3.09747
AACGTTGTCGACCAGC	cluster_4	-4.90933	2.99037
AACTCAGCAAGAAAGG	cluster_1	2.13814	-1.76772
AACTCAGTCAGGATCT	cluster_1	4.85105	-2.71109
AACTCAGTCCCAAGAT	cluster_2	-3.76454	-2.08636
AACTCCCCAAGCCCAC	cluster_3	6.71501	-0.420247
AACTCCCCAGCAGTTT	cluster_1	1.8708	-3.22595
AACTCCCGTAGGAGTC	cluster_1	2.26858	-2.13691
AACTCCCGTGCACCAC	cluster_3	3.31482	-1.35939
AACTCTTTCTTGTCAT	cluster_4	-7.21054	1.95849
AAGACCTCAGCTGCTG	cluster_1	3.03445	-3.46465
AAGGAGCAGACAAGCC	cluster_2	-4.03349	-1.59042
AAGGAGCTCGAACTGT	cluster_1	3.97773	-1.36021
AAGGCAGGTCACCTAA	cluster_1	5.0885	-1.44884
AAGGTTCGTTTAAGCC	cluster_3	2.29715	4.79426
AAGGTTCTCGAGCCCA	cluster_3	2.62136	1.4415
AAGTCTGCATCCGTGG	cluster_4	-3.13022	2.51289
AATCCAGGTGCAACGA	cluster_2	-3.12924	-1.68036
AATCGGTTCGCATGGC	cluster_1	3.14943	-2.92451
AATCGGTTCTCTAGGA	cluster_3	4.0111	-2.1629
ACACCAAAGCACGCCT	cluster_4	-6.52882	3.30509
ACACCCTAGAGCTTCT	cluster_3	4.1955	1.94851
ACACCGGCATGGTCTA	cluster_3	5.04335	-0.699338
ACAGCTATCCAAGCCG	cluster_1	-0.0341128	-2.9244
ACATCAGCAGTGACAG	cluster_3	5.62331	1.15525
ACCAGTAAGTTCGATC	cluster_3	3.36139	0.233094
ACCAGTACAGTTAACC	cluster_2	-4.47706	-2.18102
ACCAGTATCGTAGGAG	cluster_2	-3.81342	-2.12287
ACCCACTCATTGTGCA	cluster_1	6.20546	-1.70736
ACCGTAAAGTATCTCG	cluster_2	-2.47732	1.39181
ACCGTAACATGGAATA	cluster_3	3.07961	4.19557
ACCTTTACATCCGTGG	cluster_2	-3.57701	-1.96594
ACGAGCCAGGCAAAGA	cluster_4	-3.94676	2.77913
ACGAGCCTCCCTCAGT	cluster_3	2.42596	4.63892
ACGAGGACATGGTCTA	cluster_1	2.18238	-3.28384
ACGATACGTCTAGTCA	cluster_4	-4.47179	1.42183
ACGATACGTTGTTTGG	cluster_1	1.53182	-1.34383
ACGATACTCCGTAGTA	cluster_2	-3.28917	-1.30997
ACGATGTTCTGTCAAG	cluster_2	1.02706	1.408
ACGCAGCAGGCAATTA	cluster_3	2.8333	0.490388
ACGCAGCCAACACCCG	cluster_1	3.50696	-3.64895
ACGCAGCGTTCAACCA	cluster_1	2.6011	-2.22229
ACGCCAGTCACAGTAC	cluster_4	-4.86868	3.68397
ACGGAGACATCCGTGG	cluster_1	5.75293	-1.28032
ACGGCCACAAAGGAAG	cluster_4	-6.41736	-0.114703
ACGGCCACACTTAACG	cluster_1	4.00064	-1.07102
ACGGCCAGTCAATACC	cluster_4	-6.39988	0.270432
ACGGCCAGTTTGCATG	cluster_3	2.88858	4.56303
ACGGCCATCAGATAAG	cluster_3	3.69049	1.20441
ACGGCCATCCCTAACC	cluster_3	3.40823	3.27821
ACGGGCTGTATAGGTA	cluster_4	-6.81039	0.419506
ACGGGTCCACCAGATT	cluster_3	4.59118	2.80062
ACGGGTCCATACGCCG	cluster_1	6.70412	-1.65115
ACGGGTCGTGTGAAAT	cluster_4	-6.13249	2.03658
ACGTCAAAGACCTAGG	cluster_2	-5.28141	-0.265457
ACGTCAAGTGCAACGA	cluster_1	4.31154	-1.09387
ACTATCTCAGTTTACG	cluster_4	-5.57593	3.45788
ACTATCTGTAAGTGGC	cluster_1	3.9011	-2.15923
ACTGAACAGATGCCTT	cluster_1	0.0151483	-2.42843
ACTGAACGTTCGTGAT	cluster_1	1.98503	-4.06181
ACTGAACTCTTTAGTC	cluster_2	-4.79009	-1.82597
ACTGAGTAGCGGCTTC	cluster_1	4.37173	-2.2713
ACTGATGGTGAGTGAC	cluster_4	-6.07413	0.195149
ACTGCTCAGGGCACTA	cluster_1	5.34263	-2.5438
ACTGTCCGTAGAAAGG	cluster_4	-4.86598	1.18241
ACTGTCCGTCATGCAT	cluster_1	6.44028	-1.25836
ACTGTCCTCAAACGGG	cluster_2	-3.8692	-1.93571
ACTTACTCACGAAGCA	cluster_2	-2.09175	0.0123723
ACTTGTTAGTTCGCAT	cluster_2	0.733915	0.330338
ACTTGTTTCAGTACGT	cluster_3	2.17339	4.74942
ACTTTCACACAACTGT	cluster_3	2.56054	1.00498
ACTTTCAGTGCTGTAT	cluster_3	6.15109	0.489543
ACTTTCATCCAGTAGT	cluster_3	6.65466	-0.437147
AGAATAGAGAAGGCCT	cluster_3	3.48475	-2.57484
AGAATAGAGAAGGGTA	cluster_4	-5.06735	3.2015
AGACGTTAGCACGCCT	cluster_4	-5.86095	1.98591
AGACGTTAGCGTTGCC	cluster_4	-3.5147	-0.403094
AGAGCGACATTTGCCC	cluster_4	-7.25647	2.1685
AGAGTGGTCACTCTTA	cluster_2	-2.85448	-0.904853
AGATCTGAGATGTGTA	cluster_4	-4.33488	2.82572
AGATCTGCACAGCCCA	cluster_1	3.36042	-1.37803
AGATCTGGTCCGAAGA	cluster_4	-4.18279	2.35617
AGATCTGGTCTAGCCG	cluster_3	6.30763	0.346716
AGATTGCCACCACCAG	cluster_3	6.2618	0.297558
AGATTGCTCTTGAGAC	cluster_1	2.32827	-4.00788
AGCAGCCTCTCCGGTT	cluster_3	5.72343	-0.0817629
AGCATACTCGTCACGG	cluster_1	0.733565	-2.85099
AGCCTAAAGCTGCAAG	cluster_4	-6.6106	0.849436
AGCCTAAGTCGCTTTC	cluster_4	-5.31654	3.15189
AGCGGTCAGCTCCTCT	cluster_2	-3.69154	-1.52013
AGCGGTCTCATCTGTT	cluster_3	2.35239	4.90468
AGCGGTCTCGATGAGG	cluster_3	5.87905	0.375082
AGCGTATAGGACAGCT	cluster_4	-5.71769	1.18375
AGCGTCGAGGGATGGG	cluster_3	2.87822	2.13586
AGCGTCGAGTGATCGG	cluster_2	-4.29749	-1.9944
AGCGTCGTCGAGCCCA	cluster_1	1.45645	-3.51928
AGCTCCTCACATCCGG	cluster_2	-4.00487	-0.915618
AGCTCTCCAGCCACCA	cluster_3	-1.70435	1.94405
AGCTTGAGTTACGGAG	cluster_4	-6.97253	0.770131
AGGCCACCAGTAAGCG	cluster_1	1.32429	-2.44418
AGGCCGTTCCGTACAA	cluster_3	3.90451	1.82258
AGGGAGTTCACGAAGG	cluster_3	2.26313	4.88619
AGGGATGAGAAGATTC	cluster_3	4.68006	2.31112
AGGGATGCAATCCGAT	cluster_2	-1.99369	0.276639
AGGGATGTCGCTTAGA	cluster_3	4.58257	-1.1821
AGGTCATAGACACTAA	cluster_1	3.0796	-4.00095
AGGTCATAGCAGACTG	cluster_2	-4.60779	0.746066
AGGTCATAGCGTGAGT	cluster_3	2.03043	-0.873306
AGGTCATGTATAAACG	cluster_3	2.76766	1.42721
AGGTCATGTGCTAGCC	cluster_4	-5.64564	-1.21209
AGGTCATTCTCTAAGG	cluster_2	-3.10851	-1.44854
AGGTCCGTCTGTCTCG	cluster_4	-6.21093	2.8735
AGTGGGAGTGGTCCGT	cluster_1	2.30883	-3.41381
AGTGTCAAGACTAGGC	cluster_1	3.18479	0.571661
AGTGTCATCTGCTGTC	cluster_1	-0.655108	-1.3255
AGTTGGTCAAGGTTTC	cluster_3	4.20258	1.14998
AGTTGGTGTCTGATTG	cluster_1	2.59988	-2.41859
AGTTGGTTCCCTAATT	cluster_4	-6.7912	2.978
AGTTGGTTCGCCATAA	cluster_3	4.30713	-2.58255
ATAACGCCACGTCAGC	cluster_3	4.00117	-1.10922
ATAACGCCAGTGAGTG	cluster_4	-5.18412	1.97704
ATAACGCTCCACTCCA	cluster_4	-6.49078	3.27945
ATAAGAGAGATATGGT	cluster_1	5.01323	-2.18838
ATAAGAGCATGTAGTC	cluster_3	3.36837	3.06261
ATAAGAGTCCCTAATT	cluster_2	-4.59307	-0.974874
ATAAGAGTCTTGAGAC	cluster_3	4.53455	1.81531
ATAGACCAGCAGGTCA	cluster_1	1.78512	-1.90899
ATCATCTAGCTTATCG	cluster_3	5.31419	1.76522
ATCATCTGTTCCCGAG	cluster_4	-6.08372	1.31281
ATCATCTTCGAGAACG	cluster_3	4.34853	-1.22346
ATCATGGCACCACCAG	cluster_1	3.14915	0.693409
ATCATGGCACGACGAA	cluster_4	-6.13934	2.8651
ATCCACCAGCGTAATA	cluster_1	0.394531	-2.12524
ATCCACCTCGAGAGCA	cluster_3	-1.32013	1.9478
ATCGAGTAGGAACTGC	cluster_3	3.42597	3.32974
ATCGAGTAGTGTCCCG	cluster_4	-5.16382	-1.6786
ATCGAGTCAAGAGGCT	cluster_2	-5.87471	0.054248
ATCTACTAGCACCGTC	cluster_1	2.27662	-2.80329
ATCTGCCGTGGCGAAT	cluster_2	-4.66715	-1.43412
ATGAGGGAGTGTTTGC	cluster_1	3.89306	-2.0145
ATGAGGGTCACTTATC	cluster_2	-4.65347	-1.94143
ATGAGGGTCTTAACCT	cluster_1	3.69248	0.461725
ATGCGATGTAGAGGAA	cluster_4	-5.57138	2.1233
ATGGGAGGTAAGTGTA	cluster_1	4.77828	-0.997544
ATGTGTGAGCGTTGCC	cluster_4	-3.99835	-0.230008
ATTATCCCAGCCAGAA	cluster_4	-2.60283	2.14247
ATTATCCGTCTGCAAT	cluster_1	1.41066	-0.847691
ATTCTACAGTGTCTCA	cluster_1	3.50067	-1.56733
ATTCTACGTTTACTCT	cluster_1	0.445993	-2.62701
ATTGGACGTCGGCTCA	cluster_1	2.74405	-2.35512
ATTGGACGTTACGCGC	cluster_2	-4.89985	-1.15287
ATTGGTGCATGGGACA	cluster_1	1.77387	-1.18862
ATTGGTGTCAGTCCCT	cluster_1	4.267	-1.80386
ATTTCTGAGGACCACA	cluster_1	-0.345363	-1.22318
ATTTCTGCAAAGCAAT	cluster_2	-5.07838	-1.31492
ATTTCTGGTCCATCCT	cluster_2	-4.2795	-1.02179
CAACCAACAAACTGTC	cluster_2	-2.08659	0.556634
CAACCAACAATTCCTT	cluster_2	-3.74231	-1.04916
CAACCTCCATCACGTA	cluster_4	-3.75148	2.84189
CAACCTCGTTGCTCCT	cluster_4	-7.11247	2.79748
CAACCTCTCCTAGGGC	cluster_4	-4.70652	1.77113
CAACTAGAGGTACTCT	cluster_4	-5.32394	3.68931
CAAGAAAAGACAAAGG	cluster_3	6.91268	-0.829904
CAAGAAACAAACTGTC	cluster_3	4.63463	-0.553925
CAAGAAATCATAGCAC	cluster_4	-5.48322	2.42184
CAAGATCAGGATCGCA	cluster_1	1.72308	-2.01503
CAAGATCCATGTCCTC	cluster_2	-4.36838	-1.19399
CAAGATCGTCGGCATC	cluster_3	4.02432	-1.20895
CAAGATCTCGATCCCT	cluster_2	-4.7045	-0.929459
CAAGATCTCTAACTGG	cluster_2	-4.32487	-2.04404
CAAGGCCTCGGTTAAC	cluster_1	1.40872	-1.93707
CACAAACCAAAGCAAT	cluster_2	-2.65503	-1.09555
CACACAACAAGTTCTG	cluster_3	4.30963	3.07022
CACACAACATTTGCTT	cluster_3	5.15148	0.604913
CACACAATCGTGGACC	cluster_1	6.2113	-1.82868
CACACCTCAAGAAGAG	cluster_3	3.68741	2.03865
CACACCTTCTTACCGC	cluster_4	-4.64133	1.49622
CACACTCAGTCCTCCT	cluster_3	-1.58589	1.89506
CACAGGCAGTACACCT	cluster_3	6.70222	-0.118017
CACAGTACAAACCCAT	cluster_4	-4.44798	2.4917
CACAGTAGTAGAGTGC	cluster_3	2.80332	-2.68089
CACAGTATCGGTTCGG	cluster_1	2.87998	-1.4337
CACCACTAGACTGTAA	cluster_4	-7.09259	0.920324
CACCACTTCACAACGT	cluster_3	6.22858	-0.172623
CACCACTTCCTCATTA	cluster_3	5.43492	1.86523
CACCAGGGTCGCATCG	cluster_1	0.385164	-2.83013
CACCTTGCATTACCTT	cluster_3	5.19923	2.21501
CACCTTGGTACAGCAG	cluster_3	4.19703	-0.789999
CACCTTGGTCTTCTCG	cluster_1	2.47361	-0.364175
CACTCCACATGATCCA	cluster_4	-7.1911	2.0662
CAGAATCAGGATGCGT	cluster_4	-5.07342	2.40805
CAGAATCTCCATGAAC	cluster_3	4.08238	2.27572
CAGCAGCTCCCGACTT	cluster_2	-4.03876	-1.39567
CAGCCGAGTCTAGTCA	cluster_3	-7.24052	2.97176
CAGCGACAGCATCATC	cluster_4	-5.47805	0.967447
CAGCGACCACTCGACG	cluster_1	0.38871	-3.04204
CAGCTAAAGATGGGTC	cluster_2	-6.76323	0.478751
CAGCTAAAGTACATGA	cluster_1	2.77535	-0.518161
CAGCTAACAGGTGGAT	cluster_4	-7.21482	2.03243
CAGCTAACATGCAATC	cluster_2	-2.93491	-1.73398
CAGCTAAGTAGTAGTA	cluster_3	2.00058	4.95236
CAGCTAATCCACGACG	cluster_3	3.06299	0.683135
CAGCTGGAGAGGGATA	cluster_4	-5.58949	2.99266
CAGGTGCAGCGCCTCA	cluster_1	2.86562	-1.4105
CAGGTGCAGTGACTCT	cluster_1	0.645353	-1.87655
CATATGGAGACCACGA	cluster_2	-2.60471	-1.32135
CATATGGAGCCTTGAT	cluster_1	4.03024	-2.02332
CATATGGAGGTGATAT	cluster_1	2.30366	-2.85795
CATATGGCAAAGTCAA	cluster_3	4.01797	-1.04301
CATATGGCACGAAACG	cluster_2	-5.26265	-1.65066
CATATTCGTACCGAGA	cluster_1	2.76328	-1.99317
CATCAAGAGTCTCCTC	cluster_3	2.97223	2.72521
CATCAAGCAATCGGTT	cluster_1	-1.55415	0.707773
CATCCACCAAGCGCTC	cluster_4	-6.7847	1.93436
CATCCACCAGCCTATA	cluster_3	7.1642	-0.891519
CATCCACCAGGCTCAC	cluster_3	3.7335	-1.42572
CATCGGGAGCGTCAAG	cluster_4	-6.43965	0.723015
CATCGGGAGTACTTGC	cluster_3	6.9869	-1.14319
CATCGGGCAATGCCAT	cluster_4	-6.67094	1.47161
CATCGGGTCACGGTTA	cluster_3	3.54731	0.475936
CATCGGGTCATACGGT	cluster_4	-7.26219	1.7145
CATCGGGTCGGTGTTA	cluster_4	-7.16695	1.15181
CATCGGGTCTCCTATA	cluster_2	-2.24245	-0.148931
CATGACAGTTGTACAC	cluster_1	1.06627	-2.83884
CATGGCGTCTTTCCTC	cluster_4	-6.99546	1.60141
CATTCGCTCCAGGGCT	cluster_2	-4.01796	-1.24235
CCAATCCAGGTGATAT	cluster_3	2.70494	4.49336
CCAATCCCATAACCTG	cluster_2	-0.00803791	-1.94969
CCAATCCGTATATCCG	cluster_1	-0.80672	-1.19201
CCAATCCGTCTGCCAG	cluster_4	-4.87337	1.80773
CCAATCCGTGTAATGA	cluster_1	3.44931	-3.17851
CCACCTAAGGGTTCCC	cluster_4	-4.44145	1.80586
CCACCTACAGTCGTGC	cluster_3	-1.51373	2.08632
CCACGGAAGGAGTAGA	cluster_2	-3.54637	-1.58257
CCACGGACACTTAACG	cluster_4	-5.25836	2.24718
CCACTACCAGGATTGG	cluster_3	5.06905	-1.29663
CCACTACTCTATCCCG	cluster_3	-1.39142	1.87557
CCAGCGATCTGCTGCT	cluster_2	-2.88132	-1.20367
CCATGTCCACCACGTG	cluster_3	3.82222	2.30119
CCATTCGAGCTCTCGG	cluster_4	-4.65602	1.32416
CCATTCGAGGTGCTTT	cluster_4	-6.90253	1.04847
CCATTCGCATAGGATA	cluster_1	1.46872	-1.74801
CCATTCGGTTAAAGAC	cluster_4	-5.98628	0.859451
CCCAATCAGTGTGGCA	cluster_1	6.94045	-0.806653
CCCAATCTCCGTACAA	cluster_4	-7.26131	1.79601
CCCAGTTAGCTCCCAG	cluster_4	-4.56963	1.23329
CCCAGTTCACCACGTG	cluster_3	4.85376	2.49514
CCCATACAGTCGTACT	cluster_4	-4.58576	1.12743
CCCATACCATTTGCCC	cluster_4	-5.24778	2.61951
CCCATACGTCTGGTCG	cluster_3	3.54686	-0.464699
CCCTCCTCACTCTGTC	cluster_1	5.92612	-1.48366
CCGGGATGTACTCGCG	cluster_4	-3.06217	2.40286
CCGGTAGGTACCAGTT	cluster_1	0.45686	-2.50675
CCGGTAGGTCATCGGC	cluster_1	-1.45615	0.20251
CCGGTAGTCAATCTCT	cluster_4	-5.60628	1.90251
CCGGTAGTCCGATATG	cluster_4	-6.65697	2.15624
CCGTGGATCTGCCCTA	cluster_3	2.24193	-1.18829
CCGTTCATCCCGGATG	cluster_2	-5.07266	-1.28485
CCTAAAGAGGTCATCT	cluster_3	-1.57516	1.61102
CCTAAAGCAATGCCAT	cluster_1	1.29794	-3.19241
CCTAAAGCAATTCCTT	cluster_1	3.76926	-1.38573
CCTAAAGCATGGAATA	cluster_3	6.76328	-0.399219
CCTAAAGTCCGAACGC	cluster_2	-0.263666	-1.93839
CCTACACCAGATAATG	cluster_3	3.61443	0.385284
CCTAGCTAGCCACGCT	cluster_3	-1.43278	2.05269
CCTAGCTGTCACTGGC	cluster_1	2.88387	1.21604
CCTATTAAGTGGAGAA	cluster_3	2.64203	4.2542
CCTTACGCACGAAACG	cluster_2	-3.24752	-1.38339
CCTTACGCACGGCTAC	cluster_3	-1.42338	1.82107
CCTTACGCATAGAAAC	cluster_2	-3.56929	-1.18052
CCTTACGCATTCTCAT	cluster_4	-4.64399	0.864176
CCTTCCCAGTTACCCA	cluster_3	-1.53194	2.19926
CCTTCCCGTTGCGCAC	cluster_2	-5.59649	-0.779275
CCTTCCCGTTTGTTTC	cluster_2	-5.89988	0.350363
CCTTCGACAACACGCC	cluster_4	-5.4385	0.780682
CCTTCGACACCGGAAA	cluster_1	6.68306	-1.45247
CCTTTCTCATCGGGTC	cluster_3	1.30376	1.2232
CCTTTCTGTAACGTTC	cluster_3	4.48612	2.43479
CGAATGTGTCTTCTCG	cluster_1	3.25198	-1.24295
CGAATGTGTGACGCCT	cluster_2	-3.08045	-1.73286
CGACCTTCACCCTATC	cluster_1	1.52404	-1.72139
CGACTTCTCTACCAGA	cluster_3	4.01772	2.22476
CGAGAAGAGAACTCGG	cluster_1	6.72066	-0.871877
CGAGAAGAGCGCTCCA	cluster_3	3.7737	0.289802
CGAGCACTCAACTCTT	cluster_3	5.27266	0.526282
CGAGCCATCCCAAGTA	cluster_1	2.49043	-4.08491
CGAGCCATCTTGCATT	cluster_4	-7.04135	1.70292
CGATCGGCACGGTGTC	cluster_4	-3.77327	-0.515387
CGATCGGCATCTACGA	cluster_4	-5.81518	2.51875
CGATGGCCACCAGTTA	cluster_1	1.5486	-3.42788
CGATGTAAGAACTGTA	cluster_3	2.1902	4.8542
CGATGTAGTAAATGTG	cluster_2	-6.0917	0.0905954
CGATGTATCAGTGTTG	cluster_1	3.07541	-3.14715
CGCCAAGAGAGTCGGT	cluster_4	-6.26877	3.22874
CGCCAAGCAATCAGAA	cluster_1	3.17477	-2.3916
CGCGTTTAGGTGATAT	cluster_4	-7.29768	2.20691
CGCGTTTCACCGATAT	cluster_2	0.912951	1.39656
CGCGTTTTCATCGGAT	cluster_1	1.12712	1.32142
CGCTATCAGCTCTCGG	cluster_1	0.736103	-2.9995
CGCTATCCAGCTTCGG	cluster_3	3.75311	-3.05671
CGCTGGAGTAAATGAC	cluster_1	5.65801	-2.35624
CGCTTCAGTGACGCCT	cluster_3	4.15053	-0.912215
CGGACGTTCCACGCAG	cluster_4	-6.61449	3.11458
CGGACTGGTTTAGCTG	cluster_1	4.40253	-2.68505
CGGACTGTCAGTTTGG	cluster_1	2.99402	-1.61233
CGGAGCTCAATCTGCA	cluster_3	4.89612	2.28063
CGGAGTCCATGGTCTA	cluster_3	5.8465	-0.634831
CGGAGTCTCAGTTGAC	cluster_1	2.06219	-0.392289
CGGCTAGGTCCGAATT	cluster_2	0.867816	1.40809
CGGGTCAGTACCGGCT	cluster_3	5.24199	0.286343
CGGTTAAGTTACCGAT	cluster_4	-6.90527	2.01246
CGGTTAATCTAGAGTC	cluster_4	-6.64505	0.940916
CGTAGCGAGATGCCAG	cluster_3	-0.153097	-1.85191
CGTAGCGAGCGTGAAC	cluster_2	-3.32757	-1.96365
CGTAGCGAGGATTCGG	cluster_3	2.00109	-0.656733
CGTAGCGCAAGCCGTC	cluster_3	-1.57858	2.00795
CGTAGGCCATGTCCTC	cluster_1	0.223768	-2.78537
CGTCACTGTTAAGGGC	cluster_1	3.71172	-3.35616
CGTCACTTCTCCAACC	cluster_1	0.0638925	-1.44977
CGTCAGGAGCCGGTAA	cluster_4	-5.00841	1.8653
CGTCAGGAGGGTGTTG	cluster_3	2.00416	-0.6272
CGTCAGGTCAGAGCTT	cluster_3	2.66945	4.72391
CGTCCATTCGTTGACA	cluster_1	-1.55228	1.02707
CGTGAGCAGACTTGAA	cluster_3	3.56821	2.29209
CGTGAGCGTCCGAACC	cluster_3	4.75176	2.81351
CGTGTAACAAGCTGAG	cluster_4	-6.72611	3.22323
CGTGTAACAGCGTAAG	cluster_3	2.68859	3.86862
CGTGTAAGTTAAGATG	cluster_3	2.31131	4.81924
CGTGTAATCGCCCTTA	cluster_2	0.909103	1.25029
CGTGTCTCATCGGGTC	cluster_2	-4.63053	-1.51729
CGTTAGAAGACACTAA	cluster_1	2.53919	-4.21783
CGTTAGAAGCTGTTCA	cluster_4	-4.86264	1.86237
CGTTAGACACCGAAAG	cluster_2	-3.17026	-1.81445
CGTTAGATCAAACAAG	cluster_3	3.01286	-3.76184
CGTTAGATCAGCGACC	cluster_3	3.54824	-1.2998
CGTTAGATCGTCCAGG	cluster_2	-4.47055	-2.14416
CGTTCTGCACGAAGCA	cluster_1	2.51048	-0.479648
CGTTCTGGTAAGAGAG	cluster_3	4.7772	2.56652
CGTTGGGAGACCCACC	cluster_3	2.49456	4.65897
CGTTGGGCAGTGGAGT	cluster_3	6.76966	-0.571031
CGTTGGGCATGAAGTA	cluster_2	-5.56122	-0.340459
CTAACTTCATCATCCC	cluster_1	0.867443	-2.50759
CTAACTTTCTCCAACC	cluster_3	3.83789	1.02773
CTAAGACAGAAACGAG	cluster_3	4.53421	-1.56309
CTAAGACTCCCTAACC	cluster_3	6.52918	-0.391763
CTAATGGGTATTAGCC	cluster_4	-2.25172	1.6533
CTAATGGGTTCCTCCA	cluster_4	-7.2085	1.46922
CTAATGGTCATTGCCC	cluster_3	2.86389	4.76946
CTACACCTCCTATGTT	cluster_1	6.0634	-2.19908
CTACATTAGTAGATGT	cluster_4	-5.15186	1.47137
CTAGAGTTCTGCCAGG	cluster_3	-1.27897	2.24715
CTAGCCTAGCAATCTC	cluster_2	-4.05065	-1.2748
CTAGCCTCAAGCCCAC	cluster_1	0.681716	-2.28997
CTAGCCTCACCTCGGA	cluster_3	-7.07221	3.13944
CTAGTGAAGAGGACGG	cluster_3	4.56919	-0.551573
CTAGTGATCCTCCTAG	cluster_1	5.7218	-1.16741
CTCACACGTGTGGTTT	cluster_1	1.60398	-1.66681
CTCACACTCAAGATCC	cluster_1	-0.665885	-1.15329
CTCACACTCACATGCA	cluster_3	2.30032	-0.147921
CTCACACTCCTAGTGA	cluster_3	3.28683	1.13977
CTCAGAAAGGGCTTGA	cluster_3	2.82902	1.05615
CTCAGAAGTGTGACGA	cluster_1	1.8305	-0.744395
CTCATTACAGGCGATA	cluster_3	2.61547	4.56309
CTCATTAGTCTACCTC	cluster_3	4.33363	-0.85628
CTCATTAGTCTAGCCG	cluster_2	-4.20708	-1.20877
CTCATTATCAGCTTAG	cluster_1	-0.236687	-1.12161
CTCCTAGAGTAGGCCA	cluster_2	-5.04498	-1.20439
CTCGAAAAGTTAGCGG	cluster_4	-4.33221	0.145674
CTCGGAGGTCCGAATT	cluster_1	2.33131	-0.729508
CTCGGGATCTGAGGGA	cluster_4	-5.6575	3.64028
CTCGTACAGAGCAATT	cluster_3	2.05248	-0.83539
CTCGTCAGTCTAAAGA	cluster_2	-4.24423	0.102082
CTCTAATAGTGAATTG	cluster_1	4.87105	0.233053
CTCTAATGTTTAGCTG	cluster_2	-4.14667	-2.28742
CTCTACGCACTTGGAT	cluster_3	5.82735	-0.939516
CTCTGGTCATTAACCG	cluster_1	2.96454	2.06184
CTCTGGTGTTAAGATG	cluster_1	2.61513	4.12091
CTGAAACAGGCATTGG	cluster_1	3.51422	-3.08423
CTGAAACGTCCAGTGC	cluster_1	1.48223	1.03761
CTGAAACTCATGTCCC	cluster_1	5.84083	-1.4129
CTGAAACTCCTGCCAT	cluster_3	2.70482	1.57011
CTGAAGTTCCCATTTA	cluster_2	-4.36776	-0.442297
CTGATAGGTCCGTCAG	cluster_1	2.22745	-0.056683
CTGATCCAGCCGATTT	cluster_3	3.12359	2.55621
CTGCGGAAGAGTCGGT	cluster_3	-1.4991	1.12719
CTGCGGATCGGCTACG	cluster_2	-4.66597	3.49134
CTGCTGTGTAATCGTC	cluster_1	5.90884	-1.8589
CTGCTGTGTAGCACGA	cluster_4	-6.82159	3.11096
CTGGTCTTCGCTGATA	cluster_4	-5.4742	2.45033
CTGTGCTGTGTGACCC	cluster_3	3.43469	4.13829
CTTAACTAGAGGTTAT	cluster_4	-5.84469	2.69673
CTTAACTAGGGTGTTG	cluster_1	0.267725	-2.81298
CTTAACTTCAACGAAA	cluster_3	2.62845	-0.303655
CTTACCGTCCATTCTA	cluster_3	4.43995	2.95973
CTTCTCTCAATGAAAC	cluster_3	5.4815	1.70123
CTTCTCTCAATGGAAT	cluster_1	1.65332	-3.81316
CTTCTCTGTACGCACC	cluster_3	-1.42093	2.19872
CTTCTCTGTGTATGGG	cluster_2	-5.81317	0.00471546
CTTGGCTAGCGCCTCA	cluster_2	-2.17679	0.991504
CTTGGCTCAGTAGAGC	cluster_3	2.97697	1.46792
CTTGGCTGTTGAGTTC	cluster_2	-4.1757	-0.758995
GAAACTCCACCCAGTG	cluster_1	0.783746	-3.34801
GAAACTCGTCTGCCAG	cluster_1	2.55783	1.18915
GAAACTCTCATGCAAC	cluster_2	-4.74681	-0.619818
GAAATGAAGTACGCCC	cluster_2	-4.54795	-2.03209
GAACATCCAATGGTCT	cluster_1	2.13051	-1.09152
GAACATCGTAATAGCA	cluster_1	2.77608	-4.06782
GAACATCGTACCGTTA	cluster_3	2.35785	-1.4649
GAACCTAGTCGCATCG	cluster_4	-7.18332	1.08417
GAACCTATCAGAGACG	cluster_2	-2.3308	-0.508123
GAACCTATCGTTTATC	cluster_1	6.97432	-0.805649
GAACGGAAGCCTATGT	cluster_3	2.71925	4.70433
GAATAAGAGATCCGAG	cluster_1	0.898618	-1.74736
GACACGCTCTCGCATC	cluster_4	-4.47902	0.935429
GACAGAGAGCAGGCTA	cluster_2	-5.29682	-0.771616
GACAGAGGTGTCTGAT	cluster_1	3.38495	0.765413
GACAGAGTCAACACGT	cluster_4	-7.0347	2.09782
GACCTGGAGGAGTACC	cluster_3	4.53591	-2.29416
GACCTGGCACCTCGTT	cluster_4	-6.29307	1.3099
GACGGCTGTTGTTTGG	cluster_2	-5.4673	-1.27343
GACGTGCAGACGCACA	cluster_1	5.73858	-2.20548
GACGTTAGTTACGCGC	cluster_4	-4.94261	0.381634
GACTAACTCCCATTAT	cluster_3	3.39344	1.47352
GACTAACTCGGAATCT	cluster_3	4.38291	2.95948
GACTACAGTCGTCTTC	cluster_3	4.9603	-0.37891
GACTACATCATCGATG	cluster_2	-1.98356	0.26234
GACTGCGCAATGCCAT	cluster_1	0.00755037	-2.7362
GAGCAGAAGCCCAGCT	cluster_1	2.04213	-3.97875
GAGCAGAAGTGGCACA	cluster_4	-4.98867	2.16197
GAGTCCGGTAATCACC	cluster_3	-1.51549	1.83867
GAGTCCGGTCTTCAAG	cluster_1	3.12095	-2.95061
GATCAGTGTAGGAGTC	cluster_3	4.76069	-0.580529
GATCGATGTAGTACCT	cluster_2	-3.45125	-1.32431
GATCGATTCACCGGGT	cluster_1	3.32588	0.455595
GATCGTAAGTAGTGCG	cluster_1	3.05516	-3.91295
GATCGTACACGAAAGC	cluster_1	3.04637	-2.57726
GATCGTAGTTCCCGAG	cluster_3	4.75687	-0.442132
GATCTAGAGCTGCGAA	cluster_4	-4.24091	3.04834
GATCTAGCAGTCAGCC	cluster_2	-2.13877	-0.480794
GATCTAGGTAGCAAAT	cluster_2	-4.25055	-1.788
GATGAAATCAACACAC	cluster_2	-4.69471	-0.903811
GATGAGGTCTCTGTCG	cluster_1	1.36723	-2.94172
GATGCTATCATCGGAT	cluster_2	-4.08658	-0.805831
GATTCAGGTCCATGAT	cluster_4	-4.5257	3.02193
GATTCAGGTCTGATTG	cluster_4	-5.57733	3.09189
GATTCAGTCCTATTCA	cluster_2	-4.67977	-0.545855
GCAAACTTCAACACGT	cluster_1	1.11574	-3.60673
GCAATCACAACTGCTA	cluster_1	2.87137	2.16373
GCACATAGTAACGCGA	cluster_3	4.61332	-0.633578
GCACATAGTTCCGGCA	cluster_3	5.67285	0.777488
GCACTCTTCCATGAGT	cluster_3	4.8646	2.08124
GCACTCTTCTCGCTTG	cluster_3	4.59944	2.93418
GCAGCCAAGGAGTTTA	cluster_1	3.27331	-3.43275
GCAGCCAAGGGCTTGA	cluster_4	-5.00321	1.7243
GCAGCCACATTCTCAT	cluster_1	3.30974	-3.31167
GCAGCCATCATCTGTT	cluster_4	-4.1375	3.08358
GCATACACACATGACT	cluster_2	-0.336265	-2.37533
GCATGATAGAGGACGG	cluster_2	-2.32912	-0.721114
GCATGATGTATGCTTG	cluster_2	-3.4405	-0.668529
GCATGATGTCGCGAAA	cluster_2	-5.75479	-0.310401
GCATGATTCCGAAGAG	cluster_1	5.84553	-2.37796
GCATGCGAGAGAGCTC	cluster_3	4.98271	-1.8335
GCATGCGAGTTCCACA	cluster_2	-5.73199	2.39454
GCATGTACAATCGAAA	cluster_2	-4.35431	-2.21422
GCATGTAGTGTAATGA	cluster_4	-5.89394	3.54735
GCCAAATAGAATGTTG	cluster_4	-5.43534	2.7959
GCCAAATTCCGTCAAA	cluster_1	5.35053	-1.15754
GCGAGAACAAGACACG	cluster_1	4.94423	-0.235523
GCGAGAACACGTTGGC	cluster_2	-4.85757	-1.44611
GCGAGAATCATGCAAC	cluster_3	2.81717	0.0906645
GCGAGAATCGGTCTAA	cluster_4	-6.46193	0.58051
GCGAGAATCGTCACGG	cluster_4	-5.61014	1.6676
GCGCAACCACAACGTT	cluster_4	-4.39553	1.94443
GCGCAACTCCAAAGTC	cluster_3	3.06068	1.43643
GCGCAGTGTATCACCA	cluster_2	0.692546	0.282982
GCGCAGTGTGGTAACG	cluster_3	6.31956	-0.830521
GCGCAGTTCACAACGT	cluster_2	-2.7449	-1.96475
GCGCCAAGTTAAGGGC	cluster_3	2.56389	4.8252
GCGCCAATCAAGAAGT	cluster_2	-4.24193	-0.0200424
GCGCGATCACATAACC	cluster_4	-4.44939	1.22093
GCGCGATTCATTGCGA	cluster_3	4.15541	2.27396
GCGGGTTAGGATATAC	cluster_2	-3.78693	-2.08998
GCGGGTTAGGGAAACA	cluster_4	-7.04266	2.34427
GCGGGTTGTCAAAGAT	cluster_3	3.38117	-3.02099
GCTCCTAGTATTCTCT	cluster_4	-5.95617	3.44256
GCTCCTATCAGTTAGC	cluster_4	-5.05106	2.72131
GCTCTGTAGATCACGG	cluster_1	1.26318	-1.65703
GCTCTGTCAAGAGTCG	cluster_1	3.41986	2.41124
GCTCTGTCATTCCTGC	cluster_1	2.60019	-3.32276
GCTCTGTTCGATAGAA	cluster_2	-4.69763	-1.09146
GCTGCAGCAAAGGTGC	cluster_1	5.17395	-1.89526
GCTGCAGTCAGTACGT	cluster_1	2.81871	-4.05039
GCTGCGATCAGCAACT	cluster_1	1.87498	-1.88445
GCTGGGTCACCACGTG	cluster_3	7.04478	-0.711474
GCTGGGTCATATACGC	cluster_1	0.0267841	-2.07564
GCTTCCACAGGTCCAC	cluster_1	3.14593	-2.20229
GCTTCCATCGTCCAGG	cluster_3	2.44686	0.898646
GCTTCCATCTTTCCTC	cluster_4	-2.30766	1.1051
GCTTGAAGTAGGCATG	cluster_4	-5.73358	3.60153
GGAAAGCAGCTAACTC	cluster_2	-3.90345	-1.84761
GGAACTTAGATCTGAA	cluster_4	-6.12447	3.18449
GGAACTTCAACTGCTA	cluster_1	4.02666	-2.13477
GGAACTTCAATACGCT	cluster_4	-5.88462	3.17988
GGAATAATCCGTAGTA	cluster_1	6.32834	-1.90743
GGACAAGGTAGCGTGA	cluster_2	-5.58822	-0.934225
GGACAAGGTGGCTCCA	cluster_2	-2.68327	-1.30406
GGACAGAAGTGAAGAG	cluster_3	2.6538	4.68666
GGACAGATCAAAGTAG	cluster_1	4.45116	-2.70804
GGACAGATCACCTCGT	cluster_1	2.33909	-3.15608
GGACAGATCAGTGTTG	cluster_4	-5.39337	-0.674089
GGACAGATCCAAACAC	cluster_4	-7.06854	2.60682
GGACATTAGAACTCGG	cluster_3	3.74456	-0.871595
GGACATTAGTCATGCT	cluster_1	4.26363	-3.03956
GGACATTCAGGGCATA	cluster_3	5.54603	-0.445447
GGACATTCATTACCTT	cluster_2	-2.1287	0.908888
GGACGTCAGCACAGGT	cluster_2	-4.38486	-1.03056
GGACGTCCACAGCGTC	cluster_3	-1.59269	2.06884
GGACGTCGTCAACATC	cluster_3	4.55685	0.198582
GGACGTCTCCGTTGCT	cluster_4	-6.80026	2.78534
GGACGTCTCCTAGGGC	cluster_4	-6.05662	3.55492
GGAGCAAGTCTAGTCA	cluster_1	3.51184	-3.68075
GGAGCAATCCGAGCCA	cluster_3	3.41989	3.54276
GGATGTTGTCATCCCT	cluster_4	-4.947	2.50545
GGATTACAGCAATATG	cluster_4	-5.66112	2.1804
GGCAATTAGCTGTCTA	cluster_4	-7.09976	2.5062
GGCAATTAGTCGTACT	cluster_1	5.86607	1.17279
GGCCGATGTGCTTCTC	cluster_2	-2.77003	-1.9271
GGCGACTAGTACGCCC	cluster_3	6.07983	0.00805809
GGCGACTAGTCCGTAT	cluster_2	-2.56657	-1.14833
GGCGTGTCACCGTTGG	cluster_3	2.62635	0.678558
GGCTCGAAGTAGCGGT	cluster_4	-3.14549	2.46779
GGCTCGACAAGTAGTA	cluster_4	-6.65337	1.57784
GGCTCGACACTGTGTA	cluster_4	-4.60069	2.62086
GGCTCGATCATTATCC	cluster_3	2.73808	1.04239
GGCTCGATCGGTTAAC	cluster_1	0.234604	-2.53043
GGCTGGTCACGGTAAG	cluster_4	-6.75261	3.00837
GGGACCTAGCAGCCTC	cluster_1	1.59566	-2.04996
GGGACCTCATCCCATC	cluster_1	0.270975	-2.3472
GGGACCTTCGACAGCC	cluster_2	-2.1743	-0.720529
GGGAGATAGATATGGT	cluster_1	4.74843	-1.26792
GGGAGATAGCGTTTAC	cluster_3	2.97241	1.8323
GGGATGAAGAGGACGG	cluster_2	-5.34133	-0.957517
GGGATGACAAGGTTCT	cluster_1	4.09573	-1.7451
GGGATGACACCAGGTC	cluster_2	-0.187355	-1.84593
GGGATGAGTTCTGTTT	cluster_3	2.49285	0.563988
GGGCACTAGCCTATGT	cluster_4	-5.33787	2.85689
GGGCATCCATGCTAGT	cluster_4	-5.44082	2.99958
GGGCATCGTCGGCATC	cluster_3	5.50841	-2.4014
GGGCATCGTGACGGTA	cluster_1	3.32575	-3.18416
GGGTCTGGTAGAGTGC	cluster_3	4.68204	2.20398
GGGTCTGTCATCATTC	cluster_4	-4.48061	1.40464
GGGTTGCCAGCTCGCA	cluster_3	7.08759	-0.561422
GGGTTGCGTACGCTGC	cluster_1	1.49735	-0.731013
GGGTTGCGTGGCAAAC	cluster_1	5.05377	-0.283691
GGTATTGCATCCTAGA	cluster_3	3.53345	3.37454
GGTATTGTCTGTCTAT	cluster_3	5.51074	0.189622
GGTGAAGGTCCAGTAT	cluster_1	0.954196	-3.09938
GGTGTTAGTAACGCGA	cluster_3	5.79225	1.29656
GTAACGTAGTGCTGCC	cluster_4	-4.81155	1.02972
GTAACTGCACCAGTTA	cluster_2	-5.33837	-0.873628
GTAACTGGTACCGTAT	cluster_1	0.399783	-2.48907
GTAACTGGTTAAAGTG	cluster_3	6.08223	0.372219
GTACTCCAGGAATGGA	cluster_3	3.45497	0.626217
GTACTCCCACAGACAG	cluster_1	0.709614	-3.16688
GTACTTTGTGAAAGAG	cluster_4	-6.64428	0.759688
GTAGGCCCAAGAGGCT	cluster_4	-5.95669	3.21928
GTAGGCCGTAATCACC	cluster_1	6.32989	-0.276248
GTAGGCCGTCGCCATG	cluster_2	-2.47556	-1.20418
GTAGTCACATACAGCT	cluster_4	-4.54123	3.1496
GTAGTCACATATGGTC	cluster_2	-3.50043	-1.93111
GTAGTCAGTTCCACAA	cluster_4	-7.16336	1.98022
GTATCTTTCTTGTACT	cluster_4	-2.19744	1.2327
GTATTCTAGTGTACTC	cluster_1	1.43469	-3.4942
GTATTCTCAGCCAGAA	cluster_1	1.86468	-2.23186
GTCAAGTCAGACAAGC	cluster_4	-5.14507	1.24695
GTCACGGAGCTGAACG	cluster_2	0.977296	1.32279
GTCACGGAGTTGCAGG	cluster_1	0.680969	-1.20034
GTCACGGGTCAGCTAT	cluster_1	3.35808	-2.92515
GTCATTTCACCGAAAG	cluster_3	6.63031	0.0840928
GTCCTCAAGACATAAC	cluster_3	3.74293	3.31415
GTCGGGTAGCAGGCTA	cluster_1	1.98855	-3.66958
GTCGGGTGTGGGTCAA	cluster_1	1.81328	-3.53675
GTCGGGTTCACAACGT	cluster_1	4.73861	-0.576551
GTCGTAATCCGTAGTA	cluster_3	2.04191	5.04426
GTCGTAATCTTTACGT	cluster_4	-5.22185	3.72575
GTCTCGTGTTCAGACT	cluster_3	6.53944	-0.591755
GTCTTCGAGCTCCTTC	cluster_4	-4.98979	1.11871
GTGAAGGCAATGAATG	cluster_4	-5.04728	2.65082
GTGAAGGGTCGCGAAA	cluster_3	1.37834	1.29072
GTGAAGGTCGTTTGCC	cluster_1	5.15078	-0.295058
GTGCAGCAGAGTAATC	cluster_3	2.59202	0.844214
GTGCAGCAGGCATTGG	cluster_1	4.98988	-1.5299
GTGCAGCGTTGTTTGG	cluster_3	2.44058	4.66218
GTGCAGCTCATGCATG	cluster_2	-6.36368	0.48276
GTGCATACACCACCAG	cluster_3	3.29835	2.48095
GTGCTTCTCAACACTG	cluster_3	4.26144	2.29972
GTGGGTCGTATTCTCT	cluster_1	2.89512	0.386472
GTGTGCGTCGGAATCT	cluster_3	4.50037	2.40476
GTGTTAGCAATCTACG	cluster_1	5.93285	-1.93875
GTGTTAGCACCCTATC	cluster_3	4.21596	-1.71068
GTGTTAGGTTAGAACA	cluster_3	3.78226	3.12545
GTTAAGCCAATGTAAG	cluster_1	3.13904	-3.32118
GTTACAGGTAATCGTC	cluster_2	-4.42698	-0.612269
GTTACAGGTACGACCC	cluster_3	3.10283	1.30551
GTTACAGGTCAAGCGA	cluster_4	-4.29567	0.73149
GTTACAGTCTTGTTTG	cluster_2	-4.09984	-1.88056
GTTCATTAGAGACTAT	cluster_1	4.26363	-2.22451
GTTCGGGAGATGTCGG	cluster_2	-0.406064	-1.66771
GTTCGGGCACTTGGAT	cluster_3	3.76361	-2.48094
GTTCTCGAGAGGTTGC	cluster_2	-2.19285	-0.756757
GTTCTCGCAATCACAC	cluster_1	6.8957	-1.11809
GTTCTCGGTAATAGCA	cluster_2	-5.01778	-0.83974
TAAACCGAGGAACTGC	cluster_4	-7.19871	2.77379
TAAACCGCACGGATAG	cluster_3	-1.53587	2.35834
TAAACCGCAGATTGCT	cluster_4	-6.87058	2.8521
TAAACCGTCAAACCAC	cluster_4	-6.85638	2.40942
TAAGAGATCTGAGTGT	cluster_3	5.64454	1.2467
TAAGCGTAGCCCAGCT	cluster_1	0.98326	-2.00056
TAAGCGTCAGGCAGTA	cluster_3	3.04156	1.12247
TAAGCGTGTCTAACGT	cluster_4	-6.93497	1.70707
TAAGTGCAGAATAGGG	cluster_1	2.89097	-1.90884
TAAGTGCCAATCACAC	cluster_1	2.22672	-4.1224
TACACGAAGTGAATTG	cluster_4	-6.73247	3.19931
TACACGAAGTTAACGA	cluster_1	2.68198	0.332568
TACACGACACAAGCCC	cluster_2	-3.22235	-1.91949
TACACGAGTCAAAGAT	cluster_4	-6.48935	0.659475
TACACGAGTTGAACTC	cluster_1	2.71062	-2.36425
TACAGTGCAGACGCTC	cluster_3	6.43174	-1.12877
TACAGTGGTAACGTTC	cluster_2	-4.16553	-1.36533
TACAGTGGTTCTCATT	cluster_1	2.49637	-3.09894
TACCTATAGATGGCGT	cluster_4	-6.69668	3.024
TACGGGCCACCACCAG	cluster_1	3.73444	-2.10975
TACGGTAAGCGTAGTG	cluster_4	-7.05072	1.84067
TACGGTATCAGTTAGC	cluster_4	-5.22075	3.11465
TACTCGCGTTCCAACA	cluster_2	-3.46663	-0.946623
TACTTACAGACACGAC	cluster_3	5.37467	0.900049
TACTTACCAAGAGTCG	cluster_1	0.298816	-1.86897
TACTTACGTTAAGAAC	cluster_1	2.99556	-2.51013
TACTTACTCTGACCTC	cluster_1	0.859313	-3.23926
TACTTGTAGAGGTAGA	cluster_3	4.307	2.22233
TACTTGTGTAGCGTCC	cluster_1	4.74408	-2.66049
TACTTGTTCACTGGGC	cluster_4	-5.86531	0.184281
TAGACCAAGACAGACC	cluster_2	-4.01026	-2.08874
TAGCCGGCATAACCTG	cluster_2	-2.60708	-1.31826
TATGCCCCACCCATGG	cluster_4	-4.40088	3.23215
TATTACCAGTACGATA	cluster_4	-5.61551	0.95064
TATTACCGTTTAAGCC	cluster_2	-6.41009	1.04593
TATTACCTCGATAGAA	cluster_1	2.1529	-1.94493
TCAACGAGTTTGGCGC	cluster_2	-3.24425	-1.87711
TCAACGATCCGCATAA	cluster_1	2.13868	-4.07264
TCAATCTAGTGTGGCA	cluster_2	-6.02554	0.70224
TCAATCTCACGACTCG	cluster_1	2.12638	-3.33134
TCACGAAAGTTAACGA	cluster_2	-4.84222	-1.93984
TCACGAACACAGGCCT	cluster_1	1.46379	-3.75467
TCACGAAGTTTGTTGG	cluster_1	-1.61855	1.26213
TCAGATGGTTACGCGC	cluster_1	3.76478	-2.29434
TCAGATGGTTGATTCG	cluster_1	1.47151	-1.81376
TCAGCAAAGGCTATCT	cluster_3	3.3197	-1.46852
TCAGCAACAGACGCCT	cluster_3	4.23668	2.42574
TCAGCAAGTACAGCAG	cluster_1	3.02488	-3.80985
TCAGCAATCATATCGG	cluster_3	5.33659	0.677287
TCAGCTCCAAGAGGCT	cluster_1	2.35551	-4.15639
TCAGCTCTCGTAGGTT	cluster_1	2.83745	-1.67493
TCAGGATGTTCCATGA	cluster_1	1.15923	-3.54271
TCAGGATTCCCAACGG	cluster_4	-6.85399	1.33583
TCAGGTACACGAAGCA	cluster_3	-4.41696	2.08457
TCAGGTACACGGTAGA	cluster_3	5.03558	2.29967
TCAGGTATCATACGGT	cluster_3	3.24742	2.11864
TCATTACAGTGCCATT	cluster_3	5.20429	2.34802
TCATTACGTACGCACC	cluster_3	2.68168	1.89964
TCATTACTCGAATCCA	cluster_4	-6.77623	1.87032
TCCACACGTACTTCTT	cluster_1	-1.70523	0.648437
TCGAGGCCATTGGCGC	cluster_1	2.71243	-3.66931
TCGCGAGAGACATAAC	cluster_4	-4.98225	2.71204
TCGCGAGAGATCGATA	cluster_4	-5.72391	-0.0394088
TCGCGAGCATGGATGG	cluster_1	1.33359	-3.54699
TCGCGAGTCCGCTGTT	cluster_1	-1.18898	-0.405075
TCGCGTTGTGACCAAG	cluster_3	4.91614	-0.87489
TCGCGTTTCGAATGCT	cluster_1	2.18507	-0.109289
TCGGGACTCACTCCTG	cluster_1	2.73077	-1.60744
TCGGTAAAGCAATCTC	cluster_3	-1.74291	2.07882
TCGGTAAGTGACGGTA	cluster_3	3.567	-1.15815
TCGGTAAGTTTACTCT	cluster_3	2.68456	4.056
TCGGTAATCCGCGCAA	cluster_4	-7.14292	2.09008
TCGTACCGTCGAATCT	cluster_1	4.79001	-1.43487
TCGTAGACAACAACCT	cluster_1	2.91621	-3.17308
TCGTAGATCGCGTAGC	cluster_4	-5.27329	1.96979
TCTATTGCAAACGCGA	cluster_1	-0.394026	-1.56305
TCTATTGGTGCGAAAC	cluster_4	-4.72353	1.11497
TCTCATATCGGTGTCG	cluster_2	-4.9674	-1.71777
TCTCTAAAGCGTAATA	cluster_4	-6.65258	1.3388
TCTTCGGGTTTGTGTG	cluster_1	0.866801	-3.28901
TCTTTCCAGTACGACG	cluster_1	1.85203	-2.26355
TCTTTCCAGTGGTCCC	cluster_3	6.76151	-1.0659
TCTTTCCTCACCGTAA	cluster_1	2.71688	-1.43511
TCTTTCCTCGGCGCTA	cluster_4	-4.43165	1.13695
TGAAAGAAGCCACCTG	cluster_3	2.34465	4.62794
TGACAACCACGCGAAA	cluster_3	3.45079	0.930047
TGACAACCACGGCTAC	cluster_3	-7.14641	1.73931
TGACTAGAGGCAGTCA	cluster_1	5.20027	-2.38646
TGACTAGCACGTCTCT	cluster_1	2.1963	-2.2207
TGACTTTTCCGCATAA	cluster_2	-6.25122	0.315804
TGAGAGGAGTATCGAA	cluster_4	-5.01141	2.1887
TGAGCCGAGACAAGCC	cluster_3	1.66227	1.38065
TGAGCCGAGCACGCCT	cluster_4	-6.18169	0.742353
TGAGGGAAGTTAAGTG	cluster_3	4.0143	0.849013
TGAGGGATCGTCGTTC	cluster_4	-3.33091	2.67743
TGATTTCGTAACGTTC	cluster_3	4.5611	2.59818
TGATTTCTCACAGGCC	cluster_1	3.14711	-2.77637
TGCACCTAGAGGTACC	cluster_1	-1.49444	0.525409
TGCACCTGTCGCGGTT	cluster_3	5.12731	1.12859
TGCCAAAGTTAGAACA	cluster_3	5.87051	0.0928294
TGCCCATAGCCTTGAT	cluster_1	6.22831	-2.25518
TGCCCATGTACTTGAC	cluster_1	5.74962	-1.92176
TGCCCTAAGACGACGT	cluster_3	3.37874	-1.70049
TGCGCAGAGAGACTTA	cluster_4	-4.80135	2.47411
TGCGCAGGTATATGGA	cluster_2	-3.6797	-2.25569
TGCGGGTTCATTGCGA	cluster_3	4.10958	-1.62327
TGCGTGGAGCGAAGGG	cluster_4	-5.85503	1.6952
TGCGTGGCATATGAGA	cluster_2	-2.40609	-1.08506
TGCGTGGGTACAGACG	cluster_4	-5.10648	2.17257
TGCTACCAGATGTCGG	cluster_1	0.481146	-2.67721
TGCTACCCACGAGGTA	cluster_4	-5.04043	1.41368
TGCTGCTCAAGCGAGT	cluster_3	5.73747	1.15887
TGCTGCTCACCCATTC	cluster_3	-1.7953	1.95312
TGCTGCTGTCTAGAGG	cluster_3	4.94529	-0.823962
TGGACGCAGAAGGTGA	cluster_3	6.05702	0.817054
TGGACGCCACCAACCG	cluster_4	-6.78002	1.46213
TGGCCAGCAGTATGCT	cluster_4	-7.00951	1.21313
TGGCCAGGTCTCATCC	cluster_4	-6.91367	2.59047
TGGCCAGTCACAATGC	cluster_4	-6.82598	2.80913
TGGCGCAAGAATAGGG	cluster_4	-5.54331	2.71803
TGGCGCATCGAGAACG	cluster_3	-5.26001	2.94281
TGGCTGGAGCACAGGT	cluster_1	1.77842	-1.04531
TGGCTGGTCAGGCCCA	cluster_1	6.04517	-1.60092
TGGGCGTAGTATCTCG	cluster_3	3.11765	2.34969
TGGGCGTGTTCCACGG	cluster_2	-4.77019	-2.14082
TGGGCGTTCAAAGACA	cluster_3	2.24988	-1.36712
TGGTTAGGTCGGGTCT	cluster_1	2.24079	-4.11944
TGGTTCCCATGCTAGT	cluster_3	5.51671	0.234893
TGGTTCCTCATGGTCA	cluster_4	-5.97898	2.96478
TGTATTCCATGATCCA	cluster_4	-3.88012	2.88886
TGTATTCTCTGAAAGA	cluster_1	2.42245	-2.44896
TGTCCCACATGGTCTA	cluster_3	5.49062	1.52786
TGTGGTAAGAGCCTAG	cluster_1	2.9699	-3.24653
TGTGGTAGTGTAAGTA	cluster_1	2.50414	-3.18839
TGTTCCGCACCTCGTT	cluster_3	2.3204	0.0887091
TTAGGACAGCCAGTTT	cluster_3	4.76957	2.05581
TTAGGACAGTGAATTG	cluster_1	2.65868	1.20912
TTAGGACCACAGGCCT	cluster_1	3.20781	-3.3771
TTAGGACGTGTATGGG	cluster_3	3.24173	1.43297
TTAGTTCAGATCCCGC	cluster_1	3.4649	-3.04283
TTATGCTGTTGATTGC	cluster_2	-4.32157	-2.23917
TTCGAAGTCACCTCGT	cluster_1	0.813891	-2.94657
TTCGAAGTCAGGTAAA	cluster_1	0.135055	-1.95902
TTCGGTCAGTGGCACA	cluster_1	2.41861	-1.31783
TTCGGTCTCCTGCAGG	cluster_1	4.76514	-0.989649
TTCTACAAGATGGGTC	cluster_1	2.57102	-2.03874
TTCTCAAGTCCGAACC	cluster_3	3.3192	0.834965
TTCTCAATCTGATTCT	cluster_3	3.30521	-1.19198
TTCTTAGGTTTGGCGC	cluster_3	1.0868	-1.81706
TTCTTAGTCATTGCGA	cluster_4	-4.49876	2.98547
TTGACTTCATATACCG	cluster_1	3.09458	-3.58794
TTGCGTCAGAGACTTA	cluster_2	-3.64946	-0.535954
TTGGAACAGGGCATGT	cluster_3	3.77913	-1.13108
TTGGAACAGTAAGTAC	cluster_2	-4.35818	-0.882594
TTGGAACCACCGTTGG	cluster_3	-1.56217	1.77395
TTGGCAATCAGTTTGG	cluster_3	3.21909	0.761167
TTGGCAATCGTTTGCC	cluster_1	-0.670509	-1.0438
TTGGCAATCTTGTTTG	cluster_1	3.44343	-3.31244
TTGTAGGTCTTCAACT	cluster_4	-5.62561	1.25788
TTTACTGGTACTCGCG	cluster_3	4.73387	0.836299
TTTATGCGTAAAGTCA	cluster_1	0.388659	-3.15052
TTTATGCTCCTCATTA	cluster_1	5.6898	-1.4453
TTTATGCTCTGTTGAG	cluster_1	0.881858	-2.13816
TTTCCTCTCGGAAACG	cluster_1	2.3029	-2.07599
TTTGCGCCAATCACAC	cluster_3	4.64617	2.80067
TTTGTCATCTTGTATC	cluster_3	1.26288	1.39305

## Sheet: Fig3g
	resolution	silhouette	n.clusters
1	0.1	0.243898	2
2	0.2	0.141798	3
3	0.3	0.0603562	5
4	0.4	0.112736	6
5	0.5	0.110009	6
6	0.6	0.109851	6
7	0.7	0.119742	7
8	0.8	0.113078	8
9	0.9	0.112266	8
10	1	0.10948	8
11	1.1	0.0607693	9
12	1.2	0.0783729	10

## Sheet: Fig3h
	GAS6	TYRO3	V3
AAACCTGCACCTTGTC	1.1463	0	G2M_positive
ACGCCAGTCACAGTAC	0	0.201112	G2M_positive
AGCTCTCCAGCCACCA	0.422476	0	G2M_positive
AGGGAGTTCACGAAGG	1.12808	0	G2M_positive
ATCCACCTCGAGAGCA	0.719352	0	G2M_positive
ATTATCCCAGCCAGAA	0	0	G2M_positive
CAACCAACAAACTGTC	0	0	G2M_positive
CACACTCAGTCCTCCT	0.80456	0.269208	G2M_positive
CAGCTAAGTAGTAGTA	0.139699	0	G2M_positive
CATCAAGCAATCGGTT	0	0.527526	G2M_positive
CCAATCCGTATATCCG	0	0	G2M_positive
CCACTACTCTATCCCG	0.265017	0.265017	G2M_positive
CCGGTAGGTCATCGGC	0.996027	0.617212	G2M_positive
CCTAAAGAGGTCATCT	1.11089	0	G2M_positive
CCTAGCTAGCCACGCT	0.93167	0	G2M_positive
CCTTACGCACGGCTAC	0.540249	0	G2M_positive
CCTTCCCAGTTACCCA	0.459637	0	G2M_positive
CGATGTAAGAACTGTA	0.814831	0	G2M_positive
CGTAGCGCAAGCCGTC	0.445797	0	G2M_positive
CGTCCATTCGTTGACA	0	0	G2M_positive
CTAATGGGTATTAGCC	0.332408	0	G2M_positive
CTCACACTCAAGATCC	0.724235	0	G2M_positive
CTGCGGAAGAGTCGGT	0	0	G2M_positive
CTTCTCTGTACGCACC	1.06364	0.21278	G2M_positive
CTTGGCTAGCGCCTCA	0	0	G2M_positive
GACTACATCATCGATG	0	0.68417	G2M_positive
GAGTCCGGTAATCACC	0.661716	0	G2M_positive
GGACATTCATTACCTT	1.70774	0	G2M_positive
GGACGTCCACAGCGTC	1.00875	0	G2M_positive
GTATCTTTCTTGTACT	0.458051	0	G2M_positive
GTCGTAATCCGTAGTA	0.238014	0	G2M_positive
TCACGAAGTTTGTTGG	0.685633	0	G2M_positive
TCGCGAGTCCGCTGTT	0	0	G2M_positive
TGAAAGAAGCCACCTG	0.780877	0	G2M_positive
TGCACCTAGAGGTACC	0	0.566066	G2M_positive
TGCTGCTCACCCATTC	1.06358	0.239771	G2M_positive
TTGGAACCACCGTTGG	0.476164	0.266159	G2M_positive
TTGGCAATCGTTTGCC	0	0	G2M_positive
AAACGGGTCCAGAGGA	1.20417	0	G2M_negative
AAAGATGCAGTTTACG	0	0	G2M_negative
AAAGCAACAGGAATGC	0.679195	0	G2M_negative
AAAGCAATCGGAATCT	0	0	G2M_negative
AAAGTAGCAGCCTATA	0.426876	0	G2M_negative
AAAGTAGTCGCATGAT	0	0	G2M_negative
AAAGTAGTCTATCCCG	0	0	G2M_negative
AAATGCCAGTACGTTC	0	0	G2M_negative
AAATGCCCATTGGTAC	0.723332	0	G2M_negative
AAATGCCGTTGGTTTG	0.907796	0	G2M_negative
AACACGTTCTTAGAGC	0.501792	0	G2M_negative
AACCATGAGATGTCGG	1.34836	0	G2M_negative
AACCATGGTGTGGTTT	1.12303	0	G2M_negative
AACCATGTCACCACCT	1.44176	0	G2M_negative
AACCATGTCACCAGGC	0	0	G2M_negative
AACCATGTCGTTTATC	1.32013	0	G2M_negative
AACCGCGCACCTATCC	0.670586	0	G2M_negative
AACCGCGGTGTCAATC	0.127953	0	G2M_negative
AACCGCGTCAAAGACA	1.45814	0	G2M_negative
AACGTTGTCGACCAGC	0.424181	0	G2M_negative
AACTCAGCAAGAAAGG	0	0	G2M_negative
AACTCAGTCAGGATCT	1.52366	0	G2M_negative
AACTCAGTCCCAAGAT	0	0	G2M_negative
AACTCCCCAAGCCCAC	1.38637	0	G2M_negative
AACTCCCCAGCAGTTT	1.44622	0	G2M_negative
AACTCCCGTAGGAGTC	0	0	G2M_negative
AACTCCCGTGCACCAC	1.02177	0	G2M_negative
AACTCTTTCTTGTCAT	0.351666	0	G2M_negative
AAGACCTCAGCTGCTG	0.776625	0	G2M_negative
AAGGAGCAGACAAGCC	0	0	G2M_negative
AAGGAGCTCGAACTGT	1.42059	0	G2M_negative
AAGGCAGGTCACCTAA	1.49278	0	G2M_negative
AAGGTTCGTTTAAGCC	0.757501	0	G2M_negative
AAGGTTCTCGAGCCCA	0	0	G2M_negative
AAGTCTGCATCCGTGG	0.25167	0	G2M_negative
AATCCAGGTGCAACGA	0	0	G2M_negative
AATCGGTTCGCATGGC	0	0	G2M_negative
AATCGGTTCTCTAGGA	1.58705	0	G2M_negative
ACACCAAAGCACGCCT	0.378661	0	G2M_negative
ACACCCTAGAGCTTCT	0.751706	0	G2M_negative
ACACCGGCATGGTCTA	0	0	G2M_negative
ACAGCTATCCAAGCCG	0.796484	0	G2M_negative
ACATCAGCAGTGACAG	1.32	0	G2M_negative
ACCAGTAAGTTCGATC	0.358333	0	G2M_negative
ACCAGTACAGTTAACC	0.559337	0	G2M_negative
ACCAGTATCGTAGGAG	0	0	G2M_negative
ACCCACTCATTGTGCA	0	0	G2M_negative
ACCGTAAAGTATCTCG	0.717373	0	G2M_negative
ACCGTAACATGGAATA	1.87702	0	G2M_negative
ACCTTTACATCCGTGG	0	0.759589	G2M_negative
ACGAGCCAGGCAAAGA	0.230654	0	G2M_negative
ACGAGCCTCCCTCAGT	1.09517	0	G2M_negative
ACGAGGACATGGTCTA	0	0	G2M_negative
ACGATACGTCTAGTCA	0.367233	0.20038	G2M_negative
ACGATACGTTGTTTGG	0.928076	0	G2M_negative
ACGATACTCCGTAGTA	0	0	G2M_negative
ACGATGTTCTGTCAAG	0.319445	0	G2M_negative
ACGCAGCAGGCAATTA	0.607922	0	G2M_negative
ACGCAGCCAACACCCG	0.768783	0	G2M_negative
ACGCAGCGTTCAACCA	1.23264	0	G2M_negative
ACGGAGACATCCGTGG	2.448	0	G2M_negative
ACGGCCACAAAGGAAG	0.350118	0	G2M_negative
ACGGCCACACTTAACG	0	0	G2M_negative
ACGGCCAGTCAATACC	0	0	G2M_negative
ACGGCCAGTTTGCATG	0.549077	0	G2M_negative
ACGGCCATCAGATAAG	1.12787	0	G2M_negative
ACGGCCATCCCTAACC	0.704901	0	G2M_negative
ACGGGCTGTATAGGTA	0.606875	0	G2M_negative
ACGGGTCCACCAGATT	0.959683	0	G2M_negative
ACGGGTCCATACGCCG	0.495998	0	G2M_negative
ACGGGTCGTGTGAAAT	0	0	G2M_negative
ACGTCAAAGACCTAGG	0.766124	0	G2M_negative
ACGTCAAGTGCAACGA	1.53343	0	G2M_negative
ACTATCTCAGTTTACG	0.165513	0	G2M_negative
ACTATCTGTAAGTGGC	2.18213	0	G2M_negative
ACTGAACAGATGCCTT	0	0	G2M_negative
ACTGAACGTTCGTGAT	0.722977	0	G2M_negative
ACTGAACTCTTTAGTC	0.59711	0	G2M_negative
ACTGAGTAGCGGCTTC	0.462101	0	G2M_negative
ACTGATGGTGAGTGAC	0.567733	0.323627	G2M_negative
ACTGCTCAGGGCACTA	0.386553	0	G2M_negative
ACTGTCCGTAGAAAGG	0	0	G2M_negative
ACTGTCCGTCATGCAT	0.622868	0	G2M_negative
ACTGTCCTCAAACGGG	0	0	G2M_negative
ACTTACTCACGAAGCA	0.432855	0	G2M_negative
ACTTGTTAGTTCGCAT	0.979339	0	G2M_negative
ACTTGTTTCAGTACGT	0.239714	0	G2M_negative
ACTTTCACACAACTGT	0.924529	0.41005	G2M_negative
ACTTTCAGTGCTGTAT	0.193383	0	G2M_negative
ACTTTCATCCAGTAGT	0.484106	0	G2M_negative
AGAATAGAGAAGGCCT	0.445939	0	G2M_negative
AGAATAGAGAAGGGTA	0	0	G2M_negative
AGACGTTAGCACGCCT	0	0	G2M_negative
AGACGTTAGCGTTGCC	0	0	G2M_negative
AGAGCGACATTTGCCC	0.696252	0.183357	G2M_negative
AGAGTGGTCACTCTTA	0	0	G2M_negative
AGATCTGAGATGTGTA	0.300823	0.161681	G2M_negative
AGATCTGCACAGCCCA	0.447542	0	G2M_negative
AGATCTGGTCCGAAGA	0.390579	0	G2M_negative
AGATCTGGTCTAGCCG	0.697969	0	G2M_negative
AGATTGCCACCACCAG	0.256354	0	G2M_negative
AGATTGCTCTTGAGAC	1.33091	0	G2M_negative
AGCAGCCTCTCCGGTT	0.298143	0	G2M_negative
AGCATACTCGTCACGG	0	0	G2M_negative
AGCCTAAAGCTGCAAG	0.725937	0	G2M_negative
AGCCTAAGTCGCTTTC	0	0.123802	G2M_negative
AGCGGTCAGCTCCTCT	0.579482	0	G2M_negative
AGCGGTCTCATCTGTT	0.873167	0	G2M_negative
AGCGGTCTCGATGAGG	0.42034	0	G2M_negative
AGCGTATAGGACAGCT	0	0	G2M_negative
AGCGTCGAGGGATGGG	0.880689	0	G2M_negative
AGCGTCGAGTGATCGG	0	0	G2M_negative
AGCGTCGTCGAGCCCA	1.38577	0	G2M_negative
AGCTCCTCACATCCGG	0	0	G2M_negative
AGCTTGAGTTACGGAG	0.356358	0.356358	G2M_negative
AGGCCACCAGTAAGCG	0.519231	0	G2M_negative
AGGCCGTTCCGTACAA	0	0	G2M_negative
AGGGATGAGAAGATTC	0.803571	0	G2M_negative
AGGGATGCAATCCGAT	0	0	G2M_negative
AGGGATGTCGCTTAGA	0	0	G2M_negative
AGGTCATAGACACTAA	0.893654	0	G2M_negative
AGGTCATAGCAGACTG	0	0	G2M_negative
AGGTCATAGCGTGAGT	2.04037	0	G2M_negative
AGGTCATGTATAAACG	0	0	G2M_negative
AGGTCATGTGCTAGCC	0	0	G2M_negative
AGGTCATTCTCTAAGG	0	0	G2M_negative
AGGTCCGTCTGTCTCG	0.253298	0	G2M_negative
AGTGGGAGTGGTCCGT	0.54848	0	G2M_negative
AGTGTCAAGACTAGGC	1.75647	0	G2M_negative
AGTGTCATCTGCTGTC	0	0	G2M_negative
AGTTGGTCAAGGTTTC	1.69452	0	G2M_negative
AGTTGGTGTCTGATTG	1.56316	0	G2M_negative
AGTTGGTTCCCTAATT	0.23904	0	G2M_negative
AGTTGGTTCGCCATAA	0.712467	0	G2M_negative
ATAACGCCACGTCAGC	0.35176	0.35176	G2M_negative
ATAACGCCAGTGAGTG	0.287013	0.153768	G2M_negative
ATAACGCTCCACTCCA	0.143238	0.143238	G2M_negative
ATAAGAGAGATATGGT	1.1388	0	G2M_negative
ATAAGAGCATGTAGTC	0.507909	0	G2M_negative
ATAAGAGTCCCTAATT	0	0	G2M_negative
ATAAGAGTCTTGAGAC	0.690029	0	G2M_negative
ATAGACCAGCAGGTCA	0.54362	0	G2M_negative
ATCATCTAGCTTATCG	1.11964	0	G2M_negative
ATCATCTGTTCCCGAG	0	0	G2M_negative
ATCATCTTCGAGAACG	0.388225	0	G2M_negative
ATCATGGCACCACCAG	0	0	G2M_negative
ATCATGGCACGACGAA	0.216871	0	G2M_negative
ATCCACCAGCGTAATA	0.669236	0	G2M_negative
ATCGAGTAGGAACTGC	0	0	G2M_negative
ATCGAGTAGTGTCCCG	0.359609	0	G2M_negative
ATCGAGTCAAGAGGCT	0.33418	0	G2M_negative
ATCTACTAGCACCGTC	1.10102	0	G2M_negative
ATCTGCCGTGGCGAAT	0	0	G2M_negative
ATGAGGGAGTGTTTGC	1.21933	0	G2M_negative
ATGAGGGTCACTTATC	0.897511	0	G2M_negative
ATGAGGGTCTTAACCT	0.423675	0	G2M_negative
ATGCGATGTAGAGGAA	0	0	G2M_negative
ATGGGAGGTAAGTGTA	0.706016	0	G2M_negative
ATGTGTGAGCGTTGCC	0	0	G2M_negative
ATTATCCGTCTGCAAT	0.908988	0	G2M_negative
ATTCTACAGTGTCTCA	2.19339	0	G2M_negative
ATTCTACGTTTACTCT	0.697323	0	G2M_negative
ATTGGACGTCGGCTCA	0.8576	0	G2M_negative
ATTGGACGTTACGCGC	0	0	G2M_negative
ATTGGTGCATGGGACA	0	0	G2M_negative
ATTGGTGTCAGTCCCT	0.401374	0	G2M_negative
ATTTCTGAGGACCACA	0	0	G2M_negative
ATTTCTGCAAAGCAAT	0.413057	0	G2M_negative
ATTTCTGGTCCATCCT	0.705108	0	G2M_negative
CAACCAACAATTCCTT	0	0	G2M_negative
CAACCTCCATCACGTA	0	0	G2M_negative
CAACCTCGTTGCTCCT	1.33761	0.152969	G2M_negative
CAACCTCTCCTAGGGC	0	0	G2M_negative
CAACTAGAGGTACTCT	0	0.15069	G2M_negative
CAAGAAAAGACAAAGG	0.717856	0	G2M_negative
CAAGAAACAAACTGTC	1.74977	0	G2M_negative
CAAGAAATCATAGCAC	0.623985	0	G2M_negative
CAAGATCAGGATCGCA	0.526474	0	G2M_negative
CAAGATCCATGTCCTC	0	0	G2M_negative
CAAGATCGTCGGCATC	1.36326	0	G2M_negative
CAAGATCTCGATCCCT	0	0	G2M_negative
CAAGATCTCTAACTGG	0	0	G2M_negative
CAAGGCCTCGGTTAAC	0	0	G2M_negative
CACAAACCAAAGCAAT	0	0	G2M_negative
CACACAACAAGTTCTG	0.526181	0	G2M_negative
CACACAACATTTGCTT	1.6171	0	G2M_negative
CACACAATCGTGGACC	0.327022	0	G2M_negative
CACACCTCAAGAAGAG	0.577161	0	G2M_negative
CACACCTTCTTACCGC	0	0.188544	G2M_negative
CACAGGCAGTACACCT	1.01919	0.179629	G2M_negative
CACAGTACAAACCCAT	0	0	G2M_negative
CACAGTAGTAGAGTGC	0.372196	0	G2M_negative
CACAGTATCGGTTCGG	0.485172	0	G2M_negative
CACCACTAGACTGTAA	0	0	G2M_negative
CACCACTTCACAACGT	0.77012	0.254647	G2M_negative
CACCACTTCCTCATTA	0.19673	0	G2M_negative
CACCAGGGTCGCATCG	1.48069	0	G2M_negative
CACCTTGCATTACCTT	1.42409	0	G2M_negative
CACCTTGGTACAGCAG	1.06015	0	G2M_negative
CACCTTGGTCTTCTCG	1.22811	0	G2M_negative
CACTCCACATGATCCA	0.573124	0	G2M_negative
CAGAATCAGGATGCGT	0	0	G2M_negative
CAGAATCTCCATGAAC	0	0	G2M_negative
CAGCAGCTCCCGACTT	1.47494	0	G2M_negative
CAGCCGAGTCTAGTCA	0.146891	0	G2M_negative
CAGCGACAGCATCATC	0.224563	0	G2M_negative
CAGCGACCACTCGACG	0.82414	0	G2M_negative
CAGCTAAAGATGGGTC	0	0	G2M_negative
CAGCTAAAGTACATGA	1.76844	0	G2M_negative
CAGCTAACAGGTGGAT	0.320535	0	G2M_negative
CAGCTAACATGCAATC	0.741587	0	G2M_negative
CAGCTAATCCACGACG	0.332107	0	G2M_negative
CAGCTGGAGAGGGATA	0	0.165105	G2M_negative
CAGGTGCAGCGCCTCA	1.01957	0	G2M_negative
CAGGTGCAGTGACTCT	0	0	G2M_negative
CATATGGAGACCACGA	0	0	G2M_negative
CATATGGAGCCTTGAT	0.465253	0	G2M_negative
CATATGGAGGTGATAT	0.854874	0	G2M_negative
CATATGGCAAAGTCAA	0.85652	0.372701	G2M_negative
CATATGGCACGAAACG	0	0	G2M_negative
CATATTCGTACCGAGA	1.92423	0	G2M_negative
CATCAAGAGTCTCCTC	0.593243	0	G2M_negative
CATCCACCAAGCGCTC	0.68473	0	G2M_negative
CATCCACCAGCCTATA	1.78146	0	G2M_negative
CATCCACCAGGCTCAC	0.889212	0	G2M_negative
CATCGGGAGCGTCAAG	0.543242	0	G2M_negative
CATCGGGAGTACTTGC	0	0	G2M_negative
CATCGGGCAATGCCAT	0	0	G2M_negative
CATCGGGTCACGGTTA	0.880882	0	G2M_negative
CATCGGGTCATACGGT	0.193785	0.193785	G2M_negative
CATCGGGTCGGTGTTA	0.320997	0	G2M_negative
CATCGGGTCTCCTATA	0.490193	0	G2M_negative
CATGACAGTTGTACAC	1.22389	0	G2M_negative
CATGGCGTCTTTCCTC	0.801284	0	G2M_negative
CATTCGCTCCAGGGCT	0	0	G2M_negative
CCAATCCAGGTGATAT	1.77079	0	G2M_negative
CCAATCCCATAACCTG	1.30611	0	G2M_negative
CCAATCCGTCTGCCAG	0.205182	0	G2M_negative
CCAATCCGTGTAATGA	0.815787	0	G2M_negative
CCACCTAAGGGTTCCC	0.726801	0	G2M_negative
CCACCTACAGTCGTGC	0	0	G2M_negative
CCACGGAAGGAGTAGA	0.644943	0	G2M_negative
CCACGGACACTTAACG	0.13224	0	G2M_negative
CCACTACCAGGATTGG	0.785805	0	G2M_negative
CCAGCGATCTGCTGCT	0	0	G2M_negative
CCATGTCCACCACGTG	0.294264	0	G2M_negative
CCATTCGAGCTCTCGG	0	0	G2M_negative
CCATTCGAGGTGCTTT	0	0	G2M_negative
CCATTCGCATAGGATA	1.78793	0	G2M_negative
CCATTCGGTTAAAGAC	0.309111	0	G2M_negative
CCCAATCAGTGTGGCA	1.13816	0	G2M_negative
CCCAATCTCCGTACAA	0.791932	0	G2M_negative
CCCAGTTAGCTCCCAG	0.319703	0	G2M_negative
CCCAGTTCACCACGTG	1.02705	0	G2M_negative
CCCATACAGTCGTACT	0	0	G2M_negative
CCCATACCATTTGCCC	0.579655	0	G2M_negative
CCCATACGTCTGGTCG	0.586846	0	G2M_negative
CCCTCCTCACTCTGTC	1.55627	0	G2M_negative
CCGGGATGTACTCGCG	0.365604	0.199418	G2M_negative
CCGGTAGGTACCAGTT	0.639692	0	G2M_negative
CCGGTAGTCAATCTCT	0	0	G2M_negative
CCGGTAGTCCGATATG	1.09533	0	G2M_negative
CCGTGGATCTGCCCTA	0.357866	0	G2M_negative
CCGTTCATCCCGGATG	0	0	G2M_negative
CCTAAAGCAATGCCAT	1.57241	0	G2M_negative
CCTAAAGCAATTCCTT	1.17581	0	G2M_negative
CCTAAAGCATGGAATA	0.49459	0	G2M_negative
CCTAAAGTCCGAACGC	0.579828	0	G2M_negative
CCTACACCAGATAATG	0.71054	0	G2M_negative
CCTAGCTGTCACTGGC	0.727454	0	G2M_negative
CCTATTAAGTGGAGAA	0.403607	0	G2M_negative
CCTTACGCACGAAACG	0	0	G2M_negative
CCTTACGCATAGAAAC	0	0	G2M_negative
CCTTACGCATTCTCAT	0	0	G2M_negative
CCTTCCCGTTGCGCAC	0	0	G2M_negative
CCTTCCCGTTTGTTTC	0.70092	0	G2M_negative
CCTTCGACAACACGCC	0	0	G2M_negative
CCTTCGACACCGGAAA	1.64647	0.261738	G2M_negative
CCTTTCTCATCGGGTC	0.84328	0	G2M_negative
CCTTTCTGTAACGTTC	0	0	G2M_negative
CGAATGTGTCTTCTCG	1.69378	0	G2M_negative
CGAATGTGTGACGCCT	0	0	G2M_negative
CGACCTTCACCCTATC	1.49428	0	G2M_negative
CGACTTCTCTACCAGA	0	0	G2M_negative
CGAGAAGAGAACTCGG	2.22278	0	G2M_negative
CGAGAAGAGCGCTCCA	2.1765	0	G2M_negative
CGAGCACTCAACTCTT	0.944835	0	G2M_negative
CGAGCCATCCCAAGTA	2.00899	0	G2M_negative
CGAGCCATCTTGCATT	0.586769	0	G2M_negative
CGATCGGCACGGTGTC	0	0	G2M_negative
CGATCGGCATCTACGA	0	0	G2M_negative
CGATGGCCACCAGTTA	1.6193	0	G2M_negative
CGATGTAGTAAATGTG	0.990275	0.352763	G2M_negative
CGATGTATCAGTGTTG	1.10231	0	G2M_negative
CGCCAAGAGAGTCGGT	0.283806	0	G2M_negative
CGCCAAGCAATCAGAA	1.31346	0	G2M_negative
CGCGTTTAGGTGATAT	0.834023	0	G2M_negative
CGCGTTTCACCGATAT	0	0	G2M_negative
CGCGTTTTCATCGGAT	0.302643	0	G2M_negative
CGCTATCAGCTCTCGG	1.44384	0	G2M_negative
CGCTATCCAGCTTCGG	1.61874	0	G2M_negative
CGCTGGAGTAAATGAC	0.686293	0	G2M_negative
CGCTTCAGTGACGCCT	1.09519	0	G2M_negative
CGGACGTTCCACGCAG	0	0	G2M_negative
CGGACTGGTTTAGCTG	0.719582	0	G2M_negative
CGGACTGTCAGTTTGG	1.04402	0	G2M_negative
CGGAGCTCAATCTGCA	1.06632	0	G2M_negative
CGGAGTCCATGGTCTA	0.903888	0	G2M_negative
CGGAGTCTCAGTTGAC	1.18491	0	G2M_negative
CGGCTAGGTCCGAATT	0.430914	0	G2M_negative
CGGGTCAGTACCGGCT	0.9563	0	G2M_negative
CGGTTAAGTTACCGAT	0.301944	0	G2M_negative
CGGTTAATCTAGAGTC	0.499539	0	G2M_negative
CGTAGCGAGATGCCAG	1.10776	0	G2M_negative
CGTAGCGAGCGTGAAC	0	0	G2M_negative
CGTAGCGAGGATTCGG	1.3678	0	G2M_negative
CGTAGGCCATGTCCTC	0.697273	0	G2M_negative
CGTCACTGTTAAGGGC	1.11851	0	G2M_negative
CGTCACTTCTCCAACC	0	0	G2M_negative
CGTCAGGAGCCGGTAA	0.287866	0	G2M_negative
CGTCAGGAGGGTGTTG	0.717319	0	G2M_negative
CGTCAGGTCAGAGCTT	0.440402	0	G2M_negative
CGTGAGCAGACTTGAA	0.547234	0	G2M_negative
CGTGAGCGTCCGAACC	0.144547	0	G2M_negative
CGTGTAACAAGCTGAG	0.223084	0	G2M_negative
CGTGTAACAGCGTAAG	0.344825	0	G2M_negative
CGTGTAAGTTAAGATG	0.198778	0	G2M_negative
CGTGTAATCGCCCTTA	1.1081	0	G2M_negative
CGTGTCTCATCGGGTC	0	0	G2M_negative
CGTTAGAAGACACTAA	0	0	G2M_negative
CGTTAGAAGCTGTTCA	0	0	G2M_negative
CGTTAGACACCGAAAG	0.795616	0	G2M_negative
CGTTAGATCAAACAAG	0.801634	0	G2M_negative
CGTTAGATCAGCGACC	0.883816	0	G2M_negative
CGTTAGATCGTCCAGG	0	0	G2M_negative
CGTTCTGCACGAAGCA	0.952404	0	G2M_negative
CGTTCTGGTAAGAGAG	0.820976	0	G2M_negative
CGTTGGGAGACCCACC	0.168033	0	G2M_negative
CGTTGGGCAGTGGAGT	0.422277	0	G2M_negative
CGTTGGGCATGAAGTA	0.409098	0	G2M_negative
CTAACTTCATCATCCC	0.521419	0	G2M_negative
CTAACTTTCTCCAACC	0.510293	0	G2M_negative
CTAAGACAGAAACGAG	1.86464	0	G2M_negative
CTAAGACTCCCTAACC	0.220872	0	G2M_negative
CTAATGGGTTCCTCCA	0.265896	0.265896	G2M_negative
CTAATGGTCATTGCCC	0.774385	0.154468	G2M_negative
CTACACCTCCTATGTT	0.65679	0	G2M_negative
CTACATTAGTAGATGT	0.159599	0	G2M_negative
CTAGAGTTCTGCCAGG	0.515422	0.126517	G2M_negative
CTAGCCTAGCAATCTC	0.773971	0	G2M_negative
CTAGCCTCAAGCCCAC	0.606856	0	G2M_negative
CTAGCCTCACCTCGGA	1.16575	0	G2M_negative
CTAGTGAAGAGGACGG	0.784464	0	G2M_negative
CTAGTGATCCTCCTAG	1.35156	0	G2M_negative
CTCACACGTGTGGTTT	1.26656	0	G2M_negative
CTCACACTCACATGCA	0	0	G2M_negative
CTCACACTCCTAGTGA	0.92133	0	G2M_negative
CTCAGAAAGGGCTTGA	0.773594	0	G2M_negative
CTCAGAAGTGTGACGA	0.915003	0	G2M_negative
CTCATTACAGGCGATA	0.795723	0.217695	G2M_negative
CTCATTAGTCTACCTC	0.599766	0	G2M_negative
CTCATTAGTCTAGCCG	0	0	G2M_negative
CTCATTATCAGCTTAG	1.13649	0	G2M_negative
CTCCTAGAGTAGGCCA	0.5299	0	G2M_negative
CTCGAAAAGTTAGCGG	0	0	G2M_negative
CTCGGAGGTCCGAATT	0.484142	0	G2M_negative
CTCGGGATCTGAGGGA	0.37734	0	G2M_negative
CTCGTACAGAGCAATT	0.386024	0	G2M_negative
CTCGTCAGTCTAAAGA	0	0	G2M_negative
CTCTAATAGTGAATTG	1.34451	0	G2M_negative
CTCTAATGTTTAGCTG	0.617527	0	G2M_negative
CTCTACGCACTTGGAT	1.44676	0	G2M_negative
CTCTGGTCATTAACCG	0.828208	0	G2M_negative
CTCTGGTGTTAAGATG	0.447074	0.447074	G2M_negative
CTGAAACAGGCATTGG	0.757417	0	G2M_negative
CTGAAACGTCCAGTGC	1.86413	0	G2M_negative
CTGAAACTCATGTCCC	0.850434	0	G2M_negative
CTGAAACTCCTGCCAT	0.373208	0	G2M_negative
CTGAAGTTCCCATTTA	0.412504	0	G2M_negative
CTGATAGGTCCGTCAG	1.01041	0	G2M_negative
CTGATCCAGCCGATTT	1.66693	0	G2M_negative
CTGCGGATCGGCTACG	0	0	G2M_negative
CTGCTGTGTAATCGTC	0.440784	0	G2M_negative
CTGCTGTGTAGCACGA	0	0	G2M_negative
CTGGTCTTCGCTGATA	0	0	G2M_negative
CTGTGCTGTGTGACCC	0.22197	0	G2M_negative
CTTAACTAGAGGTTAT	0	0	G2M_negative
CTTAACTAGGGTGTTG	1.14853	0	G2M_negative
CTTAACTTCAACGAAA	0.813765	0	G2M_negative
CTTACCGTCCATTCTA	0.39127	0	G2M_negative
CTTCTCTCAATGAAAC	0.272762	0	G2M_negative
CTTCTCTCAATGGAAT	0	0	G2M_negative
CTTCTCTGTGTATGGG	0	0	G2M_negative
CTTGGCTCAGTAGAGC	0.923933	0	G2M_negative
CTTGGCTGTTGAGTTC	0	0	G2M_negative
GAAACTCCACCCAGTG	0	0	G2M_negative
GAAACTCGTCTGCCAG	0	0	G2M_negative
GAAACTCTCATGCAAC	0.809959	0	G2M_negative
GAAATGAAGTACGCCC	0	0	G2M_negative
GAACATCCAATGGTCT	0.67026	0	G2M_negative
GAACATCGTAATAGCA	0	0	G2M_negative
GAACATCGTACCGTTA	1.81062	0	G2M_negative
GAACCTAGTCGCATCG	0.645525	0	G2M_negative
GAACCTATCAGAGACG	0	0	G2M_negative
GAACCTATCGTTTATC	0.562559	0	G2M_negative
GAACGGAAGCCTATGT	0.647635	0	G2M_negative
GAATAAGAGATCCGAG	0	0	G2M_negative
GACACGCTCTCGCATC	0.525159	0	G2M_negative
GACAGAGAGCAGGCTA	0.817691	0	G2M_negative
GACAGAGGTGTCTGAT	1.05074	0	G2M_negative
GACAGAGTCAACACGT	0.12893	0	G2M_negative
GACCTGGAGGAGTACC	0	0	G2M_negative
GACCTGGCACCTCGTT	0.340908	0	G2M_negative
GACGGCTGTTGTTTGG	0	0	G2M_negative
GACGTGCAGACGCACA	0.650942	0	G2M_negative
GACGTTAGTTACGCGC	0.371315	0	G2M_negative
GACTAACTCCCATTAT	1.12004	0	G2M_negative
GACTAACTCGGAATCT	0.781572	0	G2M_negative
GACTACAGTCGTCTTC	1.05671	0	G2M_negative
GACTGCGCAATGCCAT	0	0	G2M_negative
GAGCAGAAGCCCAGCT	1.41282	0	G2M_negative
GAGCAGAAGTGGCACA	0.41616	0	G2M_negative
GAGTCCGGTCTTCAAG	1.17705	0	G2M_negative
GATCAGTGTAGGAGTC	1.04026	0	G2M_negative
GATCGATGTAGTACCT	0	0	G2M_negative
GATCGATTCACCGGGT	2.84279	0	G2M_negative
GATCGTAAGTAGTGCG	1.09978	0.406049	G2M_negative
GATCGTACACGAAAGC	1.57433	0	G2M_negative
GATCGTAGTTCCCGAG	0.357853	0	G2M_negative
GATCTAGAGCTGCGAA	0	0.160508	G2M_negative
GATCTAGCAGTCAGCC	0	0	G2M_negative
GATCTAGGTAGCAAAT	0.926046	0	G2M_negative
GATGAAATCAACACAC	0	0	G2M_negative
GATGAGGTCTCTGTCG	0.864141	0	G2M_negative
GATGCTATCATCGGAT	0	0	G2M_negative
GATTCAGGTCCATGAT	0.277136	0	G2M_negative
GATTCAGGTCTGATTG	0.198984	0.198984	G2M_negative
GATTCAGTCCTATTCA	0	0	G2M_negative
GCAAACTTCAACACGT	0	0	G2M_negative
GCAATCACAACTGCTA	0.763943	0	G2M_negative
GCACATAGTAACGCGA	0.957782	0	G2M_negative
GCACATAGTTCCGGCA	0.83352	0	G2M_negative
GCACTCTTCCATGAGT	0.920148	0	G2M_negative
GCACTCTTCTCGCTTG	0.559586	0	G2M_negative
GCAGCCAAGGAGTTTA	0.460887	0	G2M_negative
GCAGCCAAGGGCTTGA	0	0	G2M_negative
GCAGCCACATTCTCAT	0.808025	0	G2M_negative
GCAGCCATCATCTGTT	0	0	G2M_negative
GCATACACACATGACT	0.730927	0	G2M_negative
GCATGATAGAGGACGG	0	0	G2M_negative
GCATGATGTATGCTTG	0	0	G2M_negative
GCATGATGTCGCGAAA	0.375348	0	G2M_negative
GCATGATTCCGAAGAG	0	0	G2M_negative
GCATGCGAGAGAGCTC	1.39374	0	G2M_negative
GCATGCGAGTTCCACA	0	0	G2M_negative
GCATGTACAATCGAAA	0.691427	0	G2M_negative
GCATGTAGTGTAATGA	1.28157	0	G2M_negative
GCCAAATAGAATGTTG	0.244803	0	G2M_negative
GCCAAATTCCGTCAAA	0.368492	0	G2M_negative
GCGAGAACAAGACACG	0	0	G2M_negative
GCGAGAACACGTTGGC	0.383149	0	G2M_negative
GCGAGAATCATGCAAC	0.637393	0.368643	G2M_negative
GCGAGAATCGGTCTAA	0	0	G2M_negative
GCGAGAATCGTCACGG	0.470898	0	G2M_negative
GCGCAACCACAACGTT	0	0	G2M_negative
GCGCAACTCCAAAGTC	0.52957	0.299438	G2M_negative
GCGCAGTGTATCACCA	1.60172	0	G2M_negative
GCGCAGTGTGGTAACG	0.816491	0	G2M_negative
GCGCAGTTCACAACGT	0	0	G2M_negative
GCGCCAAGTTAAGGGC	1.8275	0.221935	G2M_negative
GCGCCAATCAAGAAGT	0.363802	0	G2M_negative
GCGCGATCACATAACC	0.286777	0	G2M_negative
GCGCGATTCATTGCGA	0	0	G2M_negative
GCGGGTTAGGATATAC	0.741759	0.741759	G2M_negative
GCGGGTTAGGGAAACA	0.41172	0	G2M_negative
GCGGGTTGTCAAAGAT	1.39202	0	G2M_negative
GCTCCTAGTATTCTCT	0.154492	0	G2M_negative
GCTCCTATCAGTTAGC	0.26907	0	G2M_negative
GCTCTGTAGATCACGG	0.546819	0	G2M_negative
GCTCTGTCAAGAGTCG	0.362748	0	G2M_negative
GCTCTGTCATTCCTGC	0.789922	0	G2M_negative
GCTCTGTTCGATAGAA	0.688184	0	G2M_negative
GCTGCAGCAAAGGTGC	0.616054	0	G2M_negative
GCTGCAGTCAGTACGT	1.17701	0	G2M_negative
GCTGCGATCAGCAACT	0	0	G2M_negative
GCTGGGTCACCACGTG	0	0	G2M_negative
GCTGGGTCATATACGC	0.683101	0	G2M_negative
GCTTCCACAGGTCCAC	0.825219	0	G2M_negative
GCTTCCATCGTCCAGG	1.05796	0	G2M_negative
GCTTCCATCTTTCCTC	0.633697	0	G2M_negative
GCTTGAAGTAGGCATG	0.29071	0.155882	G2M_negative
GGAAAGCAGCTAACTC	0	0	G2M_negative
GGAACTTAGATCTGAA	0	0	G2M_negative
GGAACTTCAACTGCTA	1.63488	0	G2M_negative
GGAACTTCAATACGCT	0.325899	0	G2M_negative
GGAATAATCCGTAGTA	1.16403	0	G2M_negative
GGACAAGGTAGCGTGA	0	0.381551	G2M_negative
GGACAAGGTGGCTCCA	0	0.758139	G2M_negative
GGACAGAAGTGAAGAG	0.159197	0	G2M_negative
GGACAGATCAAAGTAG	0	0	G2M_negative
GGACAGATCACCTCGT	1.31302	0	G2M_negative
GGACAGATCAGTGTTG	0.632557	0	G2M_negative
GGACAGATCCAAACAC	0	0	G2M_negative
GGACATTAGAACTCGG	0.538833	0	G2M_negative
GGACATTAGTCATGCT	1.39016	0	G2M_negative
GGACATTCAGGGCATA	0.730054	0	G2M_negative
GGACGTCAGCACAGGT	0.556367	0	G2M_negative
GGACGTCGTCAACATC	1.05254	0	G2M_negative
GGACGTCTCCGTTGCT	0.778634	0	G2M_negative
GGACGTCTCCTAGGGC	0	0	G2M_negative
GGAGCAAGTCTAGTCA	0	0	G2M_negative
GGAGCAATCCGAGCCA	0.638917	0	G2M_negative
GGATGTTGTCATCCCT	0.188705	0.188705	G2M_negative
GGATTACAGCAATATG	0	0	G2M_negative
GGCAATTAGCTGTCTA	0.225902	0.225902	G2M_negative
GGCAATTAGTCGTACT	1.36582	0	G2M_negative
GGCCGATGTGCTTCTC	0.709331	0	G2M_negative
GGCGACTAGTACGCCC	0	0	G2M_negative
GGCGACTAGTCCGTAT	1.2222	0	G2M_negative
GGCGTGTCACCGTTGG	1.17438	0	G2M_negative
GGCTCGAAGTAGCGGT	0.809336	0.22257	G2M_negative
GGCTCGACAAGTAGTA	0.81512	0	G2M_negative
GGCTCGACACTGTGTA	0	0	G2M_negative
GGCTCGATCATTATCC	0.394554	0	G2M_negative
GGCTCGATCGGTTAAC	0	0	G2M_negative
GGCTGGTCACGGTAAG	0	0	G2M_negative
GGGACCTAGCAGCCTC	0	0	G2M_negative
GGGACCTCATCCCATC	0.788479	0	G2M_negative
GGGACCTTCGACAGCC	0	0	G2M_negative
GGGAGATAGATATGGT	1.22865	0	G2M_negative
GGGAGATAGCGTTTAC	0.327206	0.327206	G2M_negative
GGGATGAAGAGGACGG	0	0	G2M_negative
GGGATGACAAGGTTCT	0.388622	0	G2M_negative
GGGATGACACCAGGTC	0	0	G2M_negative
GGGATGAGTTCTGTTT	0.89465	0	G2M_negative
GGGCACTAGCCTATGT	0.222416	0	G2M_negative
GGGCATCCATGCTAGT	0.407812	0	G2M_negative
GGGCATCGTCGGCATC	0.941484	0	G2M_negative
GGGCATCGTGACGGTA	1.32934	0	G2M_negative
GGGTCTGGTAGAGTGC	0	0	G2M_negative
GGGTCTGTCATCATTC	0.463723	0	G2M_negative
GGGTTGCCAGCTCGCA	0.904019	0	G2M_negative
GGGTTGCGTACGCTGC	0.775738	0	G2M_negative
GGGTTGCGTGGCAAAC	0.596266	0	G2M_negative
GGTATTGCATCCTAGA	0.410059	0	G2M_negative
GGTATTGTCTGTCTAT	0.310359	0	G2M_negative
GGTGAAGGTCCAGTAT	0.726653	0.726653	G2M_negative
GGTGTTAGTAACGCGA	1.53571	0	G2M_negative
GTAACGTAGTGCTGCC	0	0	G2M_negative
GTAACTGCACCAGTTA	0	0	G2M_negative
GTAACTGGTACCGTAT	0	0	G2M_negative
GTAACTGGTTAAAGTG	1.33778	0	G2M_negative
GTACTCCAGGAATGGA	0.67082	0.390636	G2M_negative
GTACTCCCACAGACAG	1.33764	0	G2M_negative
GTACTTTGTGAAAGAG	0	0	G2M_negative
GTAGGCCCAAGAGGCT	0.149916	0	G2M_negative
GTAGGCCGTAATCACC	0.736841	0	G2M_negative
GTAGGCCGTCGCCATG	0	0	G2M_negative
GTAGTCACATACAGCT	0	0	G2M_negative
GTAGTCACATATGGTC	0	0	G2M_negative
GTAGTCAGTTCCACAA	0.242781	0.12874	G2M_negative
GTATTCTAGTGTACTC	0.676998	0	G2M_negative
GTATTCTCAGCCAGAA	0	0	G2M_negative
GTCAAGTCAGACAAGC	0	0.305213	G2M_negative
GTCACGGAGCTGAACG	0	0	G2M_negative
GTCACGGAGTTGCAGG	0.4063	0	G2M_negative
GTCACGGGTCAGCTAT	1.75477	0	G2M_negative
GTCATTTCACCGAAAG	1.92806	0	G2M_negative
GTCCTCAAGACATAAC	0.384058	0.384058	G2M_negative
GTCGGGTAGCAGGCTA	0	0	G2M_negative
GTCGGGTGTGGGTCAA	1.26188	0	G2M_negative
GTCGGGTTCACAACGT	0.99126	0	G2M_negative
GTCGTAATCTTTACGT	0.663694	0	G2M_negative
GTCTCGTGTTCAGACT	1.03872	0	G2M_negative
GTCTTCGAGCTCCTTC	0.200046	0.366668	G2M_negative
GTGAAGGCAATGAATG	0.237903	0	G2M_negative
GTGAAGGGTCGCGAAA	0.522617	0	G2M_negative
GTGAAGGTCGTTTGCC	0	0	G2M_negative
GTGCAGCAGAGTAATC	0	0	G2M_negative
GTGCAGCAGGCATTGG	2.33971	0	G2M_negative
GTGCAGCGTTGTTTGG	0.219989	0	G2M_negative
GTGCAGCTCATGCATG	0.315582	0	G2M_negative
GTGCATACACCACCAG	0	0	G2M_negative
GTGCTTCTCAACACTG	0.926621	0	G2M_negative
GTGGGTCGTATTCTCT	1.43655	0	G2M_negative
GTGTGCGTCGGAATCT	1.08401	0	G2M_negative
GTGTTAGCAATCTACG	1.60612	0	G2M_negative
GTGTTAGCACCCTATC	1.81154	0	G2M_negative
GTGTTAGGTTAGAACA	0	0	G2M_negative
GTTAAGCCAATGTAAG	2.07354	0.625463	G2M_negative
GTTACAGGTAATCGTC	0	0	G2M_negative
GTTACAGGTACGACCC	0.794107	0	G2M_negative
GTTACAGGTCAAGCGA	0	0	G2M_negative
GTTACAGTCTTGTTTG	0.50849	0	G2M_negative
GTTCATTAGAGACTAT	1.08706	0	G2M_negative
GTTCGGGAGATGTCGG	1.27461	0	G2M_negative
GTTCGGGCACTTGGAT	0.404484	0	G2M_negative
GTTCTCGAGAGGTTGC	0	0	G2M_negative
GTTCTCGCAATCACAC	1.34862	0	G2M_negative
GTTCTCGGTAATAGCA	0	0	G2M_negative
TAAACCGAGGAACTGC	0.737068	0	G2M_negative
TAAACCGCACGGATAG	0.589105	0	G2M_negative
TAAACCGCAGATTGCT	0.20334	0	G2M_negative
TAAACCGTCAAACCAC	0.174604	0	G2M_negative
TAAGAGATCTGAGTGT	2.45633	0	G2M_negative
TAAGCGTAGCCCAGCT	0.86212	0	G2M_negative
TAAGCGTCAGGCAGTA	0.451985	0	G2M_negative
TAAGCGTGTCTAACGT	0	0	G2M_negative
TAAGTGCAGAATAGGG	0.782022	0	G2M_negative
TAAGTGCCAATCACAC	0	0	G2M_negative
TACACGAAGTGAATTG	0	0	G2M_negative
TACACGAAGTTAACGA	1.00219	0	G2M_negative
TACACGACACAAGCCC	0	0	G2M_negative
TACACGAGTCAAAGAT	0.529987	0	G2M_negative
TACACGAGTTGAACTC	0.470785	0	G2M_negative
TACAGTGCAGACGCTC	1.31128	0	G2M_negative
TACAGTGGTAACGTTC	0	0	G2M_negative
TACAGTGGTTCTCATT	0.767018	0	G2M_negative
TACCTATAGATGGCGT	0	0	G2M_negative
TACGGGCCACCACCAG	0.70428	0	G2M_negative
TACGGTAAGCGTAGTG	0.421861	0	G2M_negative
TACGGTATCAGTTAGC	0	0	G2M_negative
TACTCGCGTTCCAACA	0	0	G2M_negative
TACTTACAGACACGAC	0.300018	0	G2M_negative
TACTTACCAAGAGTCG	0.601178	0	G2M_negative
TACTTACGTTAAGAAC	0	0	G2M_negative
TACTTACTCTGACCTC	0	0	G2M_negative
TACTTGTAGAGGTAGA	0.476372	0	G2M_negative
TACTTGTGTAGCGTCC	1.19239	0	G2M_negative
TACTTGTTCACTGGGC	0	0	G2M_negative
TAGACCAAGACAGACC	0.67776	0	G2M_negative
TAGCCGGCATAACCTG	0	0	G2M_negative
TATGCCCCACCCATGG	0.133102	0.133102	G2M_negative
TATTACCAGTACGATA	0	0	G2M_negative
TATTACCGTTTAAGCC	0	0	G2M_negative
TATTACCTCGATAGAA	1.29182	0	G2M_negative
TCAACGAGTTTGGCGC	0.796618	0	G2M_negative
TCAACGATCCGCATAA	0	0	G2M_negative
TCAATCTAGTGTGGCA	0.269874	0	G2M_negative
TCAATCTCACGACTCG	0	0	G2M_negative
TCACGAAAGTTAACGA	0	0	G2M_negative
TCACGAACACAGGCCT	0.901317	0	G2M_negative
TCAGATGGTTACGCGC	0.79081	0	G2M_negative
TCAGATGGTTGATTCG	0.784216	0	G2M_negative
TCAGCAAAGGCTATCT	1.17288	0	G2M_negative
TCAGCAACAGACGCCT	0.797975	0	G2M_negative
TCAGCAAGTACAGCAG	0.481787	0	G2M_negative
TCAGCAATCATATCGG	0.263151	0	G2M_negative
TCAGCTCCAAGAGGCT	0.632826	0	G2M_negative
TCAGCTCTCGTAGGTT	1.82958	0	G2M_negative
TCAGGATGTTCCATGA	1.04929	0	G2M_negative
TCAGGATTCCCAACGG	0.200312	0	G2M_negative
TCAGGTACACGAAGCA	0.75361	0	G2M_negative
TCAGGTACACGGTAGA	0.855332	0	G2M_negative
TCAGGTATCATACGGT	0.286206	0	G2M_negative
TCATTACAGTGCCATT	0.759269	0	G2M_negative
TCATTACGTACGCACC	0.892887	0.39253	G2M_negative
TCATTACTCGAATCCA	0.152181	0	G2M_negative
TCCACACGTACTTCTT	1.22683	0	G2M_negative
TCGAGGCCATTGGCGC	1.42125	0	G2M_negative
TCGCGAGAGACATAAC	0	0	G2M_negative
TCGCGAGAGATCGATA	0	0	G2M_negative
TCGCGAGCATGGATGG	0	0	G2M_negative
TCGCGTTGTGACCAAG	0.95247	0	G2M_negative
TCGCGTTTCGAATGCT	1.57266	0	G2M_negative
TCGGGACTCACTCCTG	1.38117	0.467445	G2M_negative
TCGGTAAAGCAATCTC	0.326226	0	G2M_negative
TCGGTAAGTGACGGTA	0.378004	0	G2M_negative
TCGGTAAGTTTACTCT	0	0	G2M_negative
TCGGTAATCCGCGCAA	0	0	G2M_negative
TCGTACCGTCGAATCT	1.82427	0	G2M_negative
TCGTAGACAACAACCT	1.1405	0	G2M_negative
TCGTAGATCGCGTAGC	0	0.182776	G2M_negative
TCTATTGCAAACGCGA	0	0	G2M_negative
TCTATTGGTGCGAAAC	0.424982	0	G2M_negative
TCTCATATCGGTGTCG	0	0	G2M_negative
TCTCTAAAGCGTAATA	0.470364	0	G2M_negative
TCTTCGGGTTTGTGTG	0.688234	0	G2M_negative
TCTTTCCAGTACGACG	0.536302	0	G2M_negative
TCTTTCCAGTGGTCCC	0.50115	0	G2M_negative
TCTTTCCTCACCGTAA	0.461949	0.461949	G2M_negative
TCTTTCCTCGGCGCTA	0.53237	0	G2M_negative
TGACAACCACGCGAAA	0.521836	0	G2M_negative
TGACAACCACGGCTAC	0.984892	0	G2M_negative
TGACTAGAGGCAGTCA	1.32838	0	G2M_negative
TGACTAGCACGTCTCT	0.807095	0	G2M_negative
TGACTTTTCCGCATAA	0	0	G2M_negative
TGAGAGGAGTATCGAA	0	0	G2M_negative
TGAGCCGAGACAAGCC	0	0	G2M_negative
TGAGCCGAGCACGCCT	0	0	G2M_negative
TGAGGGAAGTTAAGTG	0.596743	0	G2M_negative
TGAGGGATCGTCGTTC	0	0	G2M_negative
TGATTTCGTAACGTTC	1.15568	0	G2M_negative
TGATTTCTCACAGGCC	0.783666	0.466712	G2M_negative
TGCACCTGTCGCGGTT	1.77279	0	G2M_negative
TGCCAAAGTTAGAACA	0.95245	0	G2M_negative
TGCCCATAGCCTTGAT	0	0	G2M_negative
TGCCCATGTACTTGAC	1.26947	0	G2M_negative
TGCCCTAAGACGACGT	0.994755	0	G2M_negative
TGCGCAGAGAGACTTA	0.689336	0	G2M_negative
TGCGCAGGTATATGGA	0	0	G2M_negative
TGCGGGTTCATTGCGA	0.832956	0	G2M_negative
TGCGTGGAGCGAAGGG	0.522185	0	G2M_negative
TGCGTGGCATATGAGA	0	0	G2M_negative
TGCGTGGGTACAGACG	0	0	G2M_negative
TGCTACCAGATGTCGG	0	0	G2M_negative
TGCTACCCACGAGGTA	0	0	G2M_negative
TGCTGCTCAAGCGAGT	0.596816	0.240676	G2M_negative
TGCTGCTGTCTAGAGG	0.397702	0	G2M_negative
TGGACGCAGAAGGTGA	1.07846	0	G2M_negative
TGGACGCCACCAACCG	0	0	G2M_negative
TGGCCAGCAGTATGCT	0.293819	0	G2M_negative
TGGCCAGGTCTCATCC	0.659642	0	G2M_negative
TGGCCAGTCACAATGC	0	0	G2M_negative
TGGCGCAAGAATAGGG	0	0	G2M_negative
TGGCGCATCGAGAACG	0.347884	0	G2M_negative
TGGCTGGAGCACAGGT	0	0	G2M_negative
TGGCTGGTCAGGCCCA	0.999866	0	G2M_negative
TGGGCGTAGTATCTCG	0	0	G2M_negative
TGGGCGTGTTCCACGG	1.85328	0	G2M_negative
TGGGCGTTCAAAGACA	1.07587	0	G2M_negative
TGGTTAGGTCGGGTCT	1.14195	0	G2M_negative
TGGTTCCCATGCTAGT	0.31033	0	G2M_negative
TGGTTCCTCATGGTCA	0	0.237206	G2M_negative
TGTATTCCATGATCCA	0	0	G2M_negative
TGTATTCTCTGAAAGA	0.783602	0	G2M_negative
TGTCCCACATGGTCTA	0.814488	0	G2M_negative
TGTGGTAAGAGCCTAG	0.853517	0	G2M_negative
TGTGGTAGTGTAAGTA	0	0	G2M_negative
TGTTCCGCACCTCGTT	1.37681	0	G2M_negative
TTAGGACAGCCAGTTT	0.673494	0	G2M_negative
TTAGGACAGTGAATTG	1.511	0	G2M_negative
TTAGGACCACAGGCCT	1.08693	0	G2M_negative
TTAGGACGTGTATGGG	0.914666	0	G2M_negative
TTAGTTCAGATCCCGC	1.08282	0	G2M_negative
TTATGCTGTTGATTGC	0.494621	0	G2M_negative
TTCGAAGTCACCTCGT	1.37615	0	G2M_negative
TTCGAAGTCAGGTAAA	1.17387	0	G2M_negative
TTCGGTCAGTGGCACA	1.48572	0	G2M_negative
TTCGGTCTCCTGCAGG	1.58875	0	G2M_negative
TTCTACAAGATGGGTC	1.90314	0	G2M_negative
TTCTCAAGTCCGAACC	0	0	G2M_negative
TTCTCAATCTGATTCT	0.420726	0	G2M_negative
TTCTTAGGTTTGGCGC	1.31569	0.435324	G2M_negative
TTCTTAGTCATTGCGA	0	0.328137	G2M_negative
TTGACTTCATATACCG	0.784119	0	G2M_negative
TTGCGTCAGAGACTTA	0.382941	0	G2M_negative
TTGGAACAGGGCATGT	1.63591	0	G2M_negative
TTGGAACAGTAAGTAC	0	0	G2M_negative
TTGGCAATCAGTTTGG	1.41856	0	G2M_negative
TTGGCAATCTTGTTTG	0.901273	0	G2M_negative
TTGTAGGTCTTCAACT	0	0	G2M_negative
TTTACTGGTACTCGCG	1.40085	0	G2M_negative
TTTATGCGTAAAGTCA	0.767482	0	G2M_negative
TTTATGCTCCTCATTA	1.54151	0	G2M_negative
TTTATGCTCTGTTGAG	1.48428	0	G2M_negative
TTTCCTCTCGGAAACG	1.16181	0	G2M_negative
TTTGCGCCAATCACAC	0.956411	0	G2M_negative
TTTGTCATCTTGTATC	0.465882	0	G2M_negative
AAACGGGAGTCCTCCT	0	0	Immune
AAAGTAGAGTGTACTC	0.709541	0	Immune
AACCATGTCGTATCAG	0	0	Immune
AACTCAGAGCTAGGCA	0	0	Immune
AACTCCCTCTCTAGGA	0	0	Immune
AACTCTTCAATAACGA	0	0	Immune
AACTGGTGTTTCCACC	0	0	Immune
AAGCCGCAGAAACCGC	0	0	Immune
AAGGCAGTCGCATGGC	0	0	Immune
AAGGTTCGTAGCGCTC	0	0	Immune
ACACCCTGTAGCTAAA	0	0	Immune
ACAGCTACACAGACTT	0.671381	0	Immune
ACCCACTCATCGATGT	0	0	Immune
ACCTTTATCACCTTAT	0	0	Immune
ACGATACGTGACAAAT	0	0	Immune
ACGCAGCCAGATAATG	0	0	Immune
ACGGAGAAGCAGGTCA	0.734802	0	Immune
ACGGCCAAGGGATGGG	0	0	Immune
ACGGGCTAGCTGGAAC	0	0	Immune
ACTGAGTCATCGGAAG	0	0	Immune
ACTGCTCCATACTACG	0.745755	0	Immune
ACTTACTAGTTTGCGT	0.269603	0	Immune
ACTTTCACATGTCTCC	0.702476	0	Immune
AGAATAGTCAATCTCT	0	0	Immune
AGACGTTGTAAAGTCA	0.620931	0	Immune
AGAGCTTTCGAACTGT	0	0	Immune
AGATTGCTCGTATCAG	0	0	Immune
AGCAGCCGTCCGACGT	0.604549	0	Immune
AGCAGCCTCAGCTCTC	0	0	Immune
AGCAGCCTCGACAGCC	0.574113	0	Immune
AGCATACGTACCGAGA	0.859049	0	Immune
AGCCTAACAGCTGCTG	0.964412	0	Immune
AGCGTATGTTCAGACT	0	0	Immune
AGCTCTCTCAGCGATT	0.562275	0	Immune
AGGCCGTAGTTCCACA	0	0	Immune
AGTGAGGAGGTGCACA	0	0	Immune
AGTGGGAGTCAATGTC	1.26861	0	Immune
AGTGGGAGTCGAAAGC	0	0	Immune
AGTTGGTAGACCACGA	0	0	Immune
AGTTGGTCAGGACCCT	0.345632	0	Immune
ATAACGCGTGTGGTTT	0	0	Immune
ATAACGCTCCGCATAA	0	0	Immune
ATAGACCCATCCTTGC	0	0	Immune
ATCATCTTCTGTGCAA	0	0	Immune
ATCTACTAGCGCCTTG	0	0	Immune
ATCTACTGTGCTGTAT	0	0	Immune
ATGAGGGGTATGAAAC	0	0	Immune
ATGCGATGTTCCGTCT	0	0	Immune
ATGTGTGAGGCGTACA	0.383774	0	Immune
CAAGATCCACCAGATT	0	0	Immune
CAAGATCTCTGTACGA	0	0	Immune
CAAGGCCGTGCGATAG	0	0	Immune
CAAGTTGAGCTCCTCT	0	0	Immune
CACACAATCAGTCCCT	0	0	Immune
CACACTCCAACTGCTA	0	0	Immune
CACAGTAAGGTAAACT	0.5452	0	Immune
CACATAGGTGGTTTCA	0.542924	0	Immune
CACCACTAGCTAAACA	0.808231	0	Immune
CAGAATCAGGACAGAA	0	0	Immune
CAGAGAGCAGTATAAG	0	0	Immune
CAGCAGCAGGACGAAA	0	0	Immune
CAGCTAAGTGCTAGCC	0	0	Immune
CAGCTGGAGGAACTGC	0	0	Immune
CAGCTGGGTACCGTAT	0	0	Immune
CATATGGGTCAAAGAT	0	0	Immune
CATATGGTCTCTTGAT	0	0	Immune
CATCAAGGTGTGTGCC	0.832491	0	Immune
CATCAGATCCTCGCAT	0	0	Immune
CATCGGGAGAATAGGG	0.625868	0	Immune
CATGCCTGTCGAGTTT	0	0	Immune
CCAATCCAGTTGTAGA	0.736273	0	Immune
CCAGCGAAGGCATGGT	1.09748	0	Immune
CCATGTCGTTCGTTGA	0	0	Immune
CCCAGTTGTATAGGGC	0.788872	0	Immune
CCGGTAGAGCGATAGC	0.365658	0	Immune
CCGGTAGGTATGAATG	1.19017	0	Immune
CCGGTAGTCCTGCAGG	0.667243	0	Immune
CCGTACTGTTCCGTCT	0	0	Immune
CCGTACTGTTCCTCCA	0	0	Immune
CCGTTCATCCGGCACA	0	0	Immune
CCTAAAGGTGATGTGG	0.461277	0	Immune
CCTACACGTAAGGATT	0	0	Immune
CCTACCATCTTCCTTC	0	0	Immune
CCTAGCTGTGTGACGA	0	0	Immune
CCTCAGTTCGGAATCT	0	0	Immune
CCTCTGATCATGCAAC	0	0	Immune
CGAGCACCACCACCAG	0	0	Immune
CGAGCCACACATGGGA	0	0	Immune
CGCTATCAGTACATGA	0	0	Immune
CGCTTCATCTCTTATG	0.688184	0	Immune
CGGAGTCAGCAACGGT	0	0	Immune
CGGGTCATCATTGCGA	0	0	Immune
CGGTTAAAGGCAATTA	0	0	Immune
CGGTTAATCGCCATAA	0.761653	0	Immune
CGTAGGCTCTGTCTCG	0	0	Immune
CGTCACTGTACAGTGG	0	0	Immune
CGTCCATCATGTCTCC	0	0	Immune
CGTGAGCGTCAATGTC	0	0	Immune
CGTGTAACAGGCTGAA	0	0	Immune
CGTGTAATCAGTGTTG	0.589391	0	Immune
CGTTCTGAGTTGTCGT	0	0	Immune
CTAATGGCATACAGCT	0.750977	0	Immune
CTACCCAGTCTCACCT	0	0	Immune
CTCAGAAAGCGGCTTC	0	0	Immune
CTCCTAGAGGCATGGT	0.794151	0	Immune
CTCGGGATCGTGGTCG	0.829347	0	Immune
CTCGTACCAGACGCTC	0.589677	0	Immune
CTCTAATAGGATCGCA	0.833373	0	Immune
CTCTACGAGTGTTTGC	0	0	Immune
CTCTACGGTGACTACT	0.710329	0	Immune
CTCTGGTGTCGGCATC	0	0	Immune
CTGAAGTGTGAAGGCT	0	0	Immune
CTGAAGTTCAACACTG	0	0	Immune
CTGATCCGTAGTACCT	0	0	Immune
CTTACCGGTAGCGTAG	0	0	Immune
CTTCTCTCAATCAGAA	0	0	Immune
CTTTGCGTCCGAAGAG	0	0	Immune
GAACGGAAGGAATTAC	0	0	Immune
GAACGGAAGTTACCCA	0.464725	0	Immune
GAATAAGGTTATGTGC	0	0.765816	Immune
GACCAATAGACTAAGT	0.148453	0	Immune
GACGGCTTCTACTATC	0	0	Immune
GACGTGCCACTACAGT	0	0	Immune
GACGTTATCTGGAGCC	0	0	Immune
GACTACATCCTTTCTC	0.554784	0	Immune
GAGCAGACAATGACCT	0	0	Immune
GAGTCCGTCTGACCTC	0	0	Immune
GATCGATCATTTCACT	0	0	Immune
GATCGTAAGTACGACG	0	0	Immune
GATCGTACAGATCGGA	1.18667	0	Immune
GATCTAGTCAAACCGT	0	0	Immune
GATCTAGTCTATCCCG	1.21724	0	Immune
GATGAGGCACAACGCC	0	0	Immune
GATTCAGGTTAAGATG	0	0	Immune
GCAAACTAGCGTGAAC	0	0	Immune
GCACTCTTCCCTAATT	0	0	Immune
GCAGCCACATCCGGGT	0	0	Immune
GCAGTTAAGCTAACTC	0	0	Immune
GCATACAAGTACGTTC	0.631174	0	Immune
GCATACATCCACTCCA	0	0	Immune
GCATGCGAGATCCTGT	0	0	Immune
GCATGCGGTGCCTGTG	0	0	Immune
GCATGCGGTTTAGGAA	1.01972	0	Immune
GCATGTAGTAGCTAAA	0	0	Immune
GCCAAATCATCCTTGC	0	0	Immune
GCGAGAATCTGCGTAA	1.11856	0	Immune
GCGAGAATCTGGTTCC	0.674201	0	Immune
GCGCAACAGGCGCTCT	0	0	Immune
GCGCAGTAGCAGCGTA	0	0	Immune
GCGCAGTCATGCAACT	0	0	Immune
GCGCCAACAACTTGAC	0	0	Immune
GCGCGATAGTCCGTAT	1.06604	0	Immune
GCGCGATTCTGTCTCG	0.716327	0	Immune
GCTCCTAAGAGTAATC	0	0	Immune
GCTCCTAAGCTCCTCT	0.772025	0	Immune
GCTCCTAAGGAGCGAG	0	0	Immune
GCTGCAGAGAAGGGTA	0	0	Immune
GCTGGGTGTGCCTTGG	0	0	Immune
GGAATAACAGTAAGAT	0	0	Immune
GGAGCAAGTCCTCTTG	1.304	0	Immune
GGCAATTAGTCCAGGA	0.444347	0	Immune
GGCCGATCAGCGTAAG	0	0	Immune
GGCGACTAGCTGTTCA	0	0	Immune
GGCGACTGTGTAAGTA	0	0	Immune
GGCGACTTCTGGGCCA	1.21437	0	Immune
GGGAATGTCGCGGATC	0	0	Immune
GGGAGATCATACGCCG	0	0	Immune
GGGCATCCATTCCTCG	1.22635	0	Immune
GGGTCTGAGGGCTCTC	0.492335	0	Immune
GGGTTGCCAGTCACTA	0	0	Immune
GTAACTGTCGCCTGAG	0.835216	0	Immune
GTACGTACAGTAAGCG	0	0	Immune
GTACTCCAGTCGTACT	0.680203	0	Immune
GTACTTTCACGGTGTC	0.553775	0	Immune
GTACTTTGTGTCGCTG	0	0	Immune
GTAGTCACACTTAAGC	0.753289	0	Immune
GTATCTTGTACTTGAC	0.819426	0	Immune
GTCAAGTCACTTCGAA	0	0	Immune
GTCACGGCACTCTGTC	0	0	Immune
GTCGGGTTCGACAGCC	0	0	Immune
GTCGTAATCTAACTTC	1.16436	0	Immune
GTGCAGCCACCAGCAC	0	0	Immune
GTGCATACACGCTTTC	1.39255	0	Immune
GTGCTTCCACATCCGG	0	0	Immune
GTGTGCGCAAAGTGCG	0	0	Immune
GTTCATTGTTATCGGT	0.73582	0	Immune
GTTCTCGAGAAACCGC	0	0	Immune
GTTCTCGGTCCCTTGT	0	0	Immune
GTTTCTATCCGTAGTA	0	0	Immune
TAAACCGGTATATGAG	1.13761	0	Immune
TACCTATAGGACACCA	0	0	Immune
TACCTATCAGATGGGT	0	0	Immune
TACGGATCATTGGGCC	0	0	Immune
TACGGGCTCAATCACG	0	0	Immune
TACTCGCAGGGTGTTG	0	0	Immune
TACTTGTCATGCCCGA	0	0	Immune
TAGACCATCTCTGTCG	0	0	Immune
TAGAGCTTCCATGAGT	0	0	Immune
TAGTGGTCAATGTAAG	0	0	Immune
TATCTCAGTCCTCTTG	0	0	Immune
TCACAAGCAGCTTAAC	0	0	Immune
TCACAAGTCGAATCCA	0	0	Immune
TCATTACCACTAAGTC	0.590897	0	Immune
TCATTACGTACCTACA	1.48446	0	Immune
TCATTTGCAATCCGAT	0	0	Immune
TCCCGATAGGCTAGCA	0	0	Immune
TCCCGATGTCGCGGTT	0	0	Immune
TCGAGGCCACATTCGA	0	0	Immune
TCGCGAGAGAAGGTTT	0	0	Immune
TCGCGAGCACCTATCC	0	0	Immune
TCGTACCCAAGTCTGT	0	0	Immune
TCTATTGTCATGTAGC	0	0	Immune
TCTCTAAGTCAATACC	0	0	Immune
TCTGAGACAGTACACT	0	0	Immune
TCTGAGACATATGCTG	0	0	Immune
TCTGAGATCTAACTGG	0	0	Immune
TCTGGAACAGACAAGC	0	0	Immune
TCTGGAACAGTATGCT	0.688184	0	Immune
TCTGGAACATGGTCTA	0.396679	0	Immune
TCTGGAAGTCGGATCC	0	0	Immune
TCTTCGGGTGATGTGG	0	0	Immune
TGAAAGATCGAATGCT	0	0	Immune
TGACGGCTCCTAGTGA	0.442967	0	Immune
TGACTAGCAACACCCG	0.621409	0	Immune
TGACTTTAGATGTTAG	0	0	Immune
TGAGAGGAGCTAACAA	0.851664	0	Immune
TGCACCTTCAACACAC	0.774475	0	Immune
TGCACCTTCAACACCA	0	0	Immune
TGCCCATTCAGAGCTT	0	0	Immune
TGGCCAGAGCAGGTCA	0.409421	0	Immune
TGGCCAGTCAAAGTAG	1.45987	0	Immune
TGTGGTATCCATTCTA	0	0	Immune
TGTTCCGGTATGCTTG	0	0	Immune
TTAACTCGTTAAGGGC	0	0	Immune
TTAGTTCAGCGATCCC	0	0	Immune
TTATGCTAGATGTCGG	1.76454	0	Immune
TTCGAAGTCAAACAAG	0.618157	0	Immune
TTCGAAGTCTTGCCGT	0	0	Immune
TTCTACACAATACGCT	0	0	Immune
TTCTCAAAGCGTTGCC	0	0	Immune
TTCTCAATCGCCTGAG	0	0	Immune
TTGCGTCAGGTAGCCA	0	0	Immune
TTGGAACCACAGTCGC	0	0	Immune
TTGTAGGAGAGCCCAA	0.820919	0	Immune
TTGTAGGGTCGACTGC	0	0	Immune
TTTACTGAGGACGAAA	0	0	Immune
TTTACTGCATGCTAGT	0	0	Immune

## Sheet: Fig4b
	V1	V2	V3	V4	V5	V6	V7	V8	V9	V10	V11	V12	V13	V14	V15	V16	V17	V18	V19	V20	cluster
BIOCARTA_ACE2_PATHWAY	1.13682	-0.47654	-0.530134	-0.650768	-0.63635	-0.718109	-0.560582	-0.553407	-0.548337	-0.745008	-0.308681	-0.187412	0.429293	-0.49098	-0.669214	-0.772905	-0.622869	-0.532457	-0.723742	-0.779128	1
BIOCARTA_AMAN_PATHWAY	-1.35602	-0.574446	-0.434996	1.14575	0.433194	1.57139	2.06774	1.21162	-0.251471	0.454343	0.160794	0.955281	0.807331	1.3884	0.554689	-0.325154	-0.584595	-0.491923	-0.141637	-0.277376	2
BIOCARTA_AMI_PATHWAY	0.230031	-0.12371	-0.22267	-0.596269	-0.634739	-0.45879	-0.548888	-0.474646	-0.400461	0.4463	0.790852	0.457898	-0.775167	-0.655228	0.0685297	0.483391	0.0276038	-0.124127	0.470518	0.710911	3
BIOCARTA_ATM_PATHWAY	1.8312	-0.236579	-0.368394	-0.59034	-0.620615	-0.728125	-0.567362	-0.554656	-0.579909	-0.774092	-0.796568	-0.841602	-0.998501	-0.830548	-0.810097	-0.753101	-0.631544	-0.614917	-0.730157	-0.966497	1
BIOCARTA_BLYMPHOCYTE_PATHWAY	-1.70676	-0.620006	-0.552336	-0.651583	-0.63554	0.0274918	-0.551952	-0.554574	-0.579011	-0.772466	-0.7822	-0.766381	-0.766844	0.436563	4.76391	5.61674	5.14186	3.59772	1.45642	1.8694	4
BIOCARTA_CELLCYCLE_PATHWAY	1.92102	-0.588465	-0.520989	-0.62536	-0.634268	-0.732179	-0.575501	-0.558231	-0.575177	-0.780323	-0.79343	-0.957519	-1.01661	-0.828122	-0.808805	-0.782461	-0.625214	-0.612568	-0.72689	-0.966497	1
BIOCARTA_CLASSIC_PATHWAY	-1.02676	0.119784	0.943553	0.513632	1.31202	-0.313923	1.32792	2.02589	1.97065	1.39569	0.475891	1.01319	-0.193326	-0.450166	-0.221738	-0.318516	-0.474094	-0.114344	-0.271361	0.216975	2
BIOCARTA_COMP_PATHWAY	-1.03278	0.102345	0.928631	0.499422	1.29512	-0.230933	1.32192	2.0309	1.97664	1.40067	0.480749	1.02185	-0.199254	-0.451005	-0.219305	-0.30649	-0.474722	-0.111727	-0.246187	0.246908	2
BIOCARTA_CTL_PATHWAY	0.0484365	-0.619334	-0.552864	-0.651583	-0.63635	-0.732179	-0.571113	-0.467501	-0.336444	0.759713	2.46272	2.41674	-0.376497	-0.824847	-0.808703	-0.781419	-0.631544	-0.61288	-0.583595	-0.959133	3
BIOCARTA_EICOSANOID_PATHWAY	0.278868	-0.611838	-0.483461	-0.627605	-0.59096	-0.554626	-0.382487	-0.135462	0.360965	0.0393053	-0.508381	-0.617319	0.372131	1.01662	-0.196511	-0.473428	-0.42497	-0.296381	-0.276375	0.058915	5
BIOCARTA_ERYTH_PATHWAY	-0.625615	-0.614418	-0.552864	-0.648316	-0.634071	-0.72537	-0.569852	-0.523374	-0.122886	1.8632	3.58705	2.81793	-0.099253	-0.792722	-0.794691	-0.65977	-0.631544	-0.608382	-0.389633	-0.890685	3
BIOCARTA_EXTRINSIC_PATHWAY	-0.341582	0.0473464	-0.0947644	-0.558602	-0.631816	-0.364947	-0.531173	-0.424682	-0.313345	0.862738	1.30655	0.910848	-0.689551	-0.59313	0.355104	0.895572	0.242065	0.0438048	0.847804	1.24621	3
BIOCARTA_FIBRINOLYSIS_PATHWAY	1.19897	3.04168	1.98656	-0.22693	-0.622955	-0.732179	-0.560712	-0.557719	-0.579909	-0.781722	-0.796928	-0.948317	-1.01782	-0.828465	-0.809339	-0.780908	-0.631544	-0.614917	-0.7274	-0.966497	1
BIOCARTA_FXR_PATHWAY	1.87601	-0.347513	-0.409291	-0.628047	-0.63635	-0.732179	-0.578123	-0.557202	-0.579909	-0.777977	-0.791552	-0.921209	-1.01177	-0.829877	-0.810097	-0.785152	-0.631544	-0.614917	-0.730157	-0.966497	1
BIOCARTA_G1_PATHWAY	1.88157	-0.585536	-0.518459	-0.624274	-0.63635	-0.732179	-0.573988	-0.558007	-0.574903	-0.778856	-0.770567	-0.872863	-0.942392	-0.82833	-0.808741	-0.782152	-0.624427	-0.613476	-0.726515	-0.966497	1
BIOCARTA_GHRELIN_PATHWAY	-0.238685	-0.439535	-0.473234	-0.609701	-0.631975	-0.0793006	-0.555797	-0.549744	-0.557662	-0.766941	-0.680284	-0.668934	0.968259	0.672688	0.766051	1.28965	2.53079	0.85919	-0.294839	2.592	6
BIOCARTA_IL17_PATHWAY	-1.11759	-0.618479	-0.552864	-0.651583	-0.63635	-0.295973	-0.573463	-0.558261	-0.575864	-0.781722	-0.795306	-0.949003	-0.0429749	4.71635	3.55322	-0.190726	-0.505606	-0.588298	-0.657558	-0.842279	5
BIOCARTA_IL1R_PATHWAY	-0.761518	-0.609705	-0.504235	-0.562882	-0.331759	0.0759793	1.96457	2.29421	1.6095	2.38226	1.8622	1.26458	-0.497517	-0.783077	-0.696653	-0.779609	-0.631544	-0.613562	-0.722018	-0.950211	7
BIOCARTA_INFLAM_PATHWAY	-1.31718	-0.59169	-0.548364	-0.49915	0.448955	2.73647	1.24155	0.924704	0.461472	1.20588	1.41547	0.968693	-0.530949	-0.500641	1.13177	1.34565	1.46082	0.91475	-0.555863	-0.0860499	2
BIOCARTA_INTRINSIC_PATHWAY	0.725316	0.900729	0.0121505	-0.567338	-0.632204	-0.493476	-0.500195	-0.392942	0.0859874	0.0213842	-0.251972	-0.867776	-0.977974	-0.682011	-0.0499534	0.315111	-0.0627369	-0.19146	0.310651	0.489323	1
BIOCARTA_LAIR_PATHWAY	-0.574245	3.32231	0.233822	-0.482675	-0.633058	-0.722439	-0.547976	-0.504405	-0.273848	1.11558	2.50436	2.20977	-0.300171	-0.821647	-0.808631	-0.77948	-0.628648	-0.612969	-0.640956	-0.955478	3
BIOCARTA_LYM_PATHWAY	-0.824894	2.53288	0.0747073	-0.522381	-0.63565	-0.57404	-0.569523	-0.544018	-0.356216	0.510474	1.34533	0.863449	-0.24923	1.15276	0.748733	-0.567751	-0.587174	-0.603879	-0.631076	-0.907652	3
BIOCARTA_MSP_PATHWAY	-1.6136	-0.472874	-0.318979	-0.204604	0.393409	1.78926	6.47859	7.05097	4.68058	3.58741	-0.431565	-0.842473	-0.955567	-0.739376	-0.633829	-0.547829	-0.575131	-0.55704	-0.0879307	-0.486782	7
BIOCARTA_NFAT_PATHWAY	-0.614134	-0.620006	-0.552864	-0.641303	-0.63635	-0.577566	-0.43163	-0.485328	-0.568908	-0.47955	0.29224	2.12861	1.55229	1.37187	-0.18046	-0.433501	-0.608552	-0.584727	0.860588	0.966463	3
BIOCARTA_NKT_PATHWAY	-0.680872	-0.612187	-0.505611	-0.532255	-0.344814	0.286776	1.88594	1.95953	1.11993	0.700686	-0.359455	0.437767	0.249405	0.509641	0.128489	-0.09078	-0.467842	-0.569502	0.546684	0.858039	2
BIOCARTA_NOS1_PATHWAY	-0.323688	-0.620006	-0.552864	-0.64289	-0.63635	-0.495936	-0.567701	-0.482033	-0.56104	-0.513265	-0.0723218	-0.141892	2.06319	2.15459	-0.128632	-0.62933	-0.631544	-0.608353	-0.66995	-0.936805	5
BIOCARTA_NPP1_PATHWAY	1.93353	-0.620006	-0.552864	-0.651583	-0.63635	-0.730573	-0.578123	-0.557252	-0.579909	-0.781124	-0.797066	-0.956774	-1.0173	-0.829964	-0.810097	-0.781805	-0.631544	-0.614917	-0.724568	-0.966497	1
BIOCARTA_NUCLEARRS_PATHWAY	-0.428962	0.271766	0.517931	-0.0155051	0.0526263	-0.145532	0.145337	-0.512618	-0.0445022	-0.616939	-0.43737	-0.315817	0.777587	-0.429441	-0.209188	1.43795	2.74044	3.19004	-0.520886	0.704102	4
BIOCARTA_PDZS_PATHWAY	-1.68334	-0.620006	-0.552864	-0.634055	-0.63635	-0.457519	-0.537542	-0.17571	-0.378893	2.22724	4.73243	4.55728	0.62226	-0.495857	-0.590106	-0.548816	-0.614916	-0.547245	-0.262737	-0.388354	3
BIOCARTA_RACC_PATHWAY	-1.1395	-0.25741	-0.149972	0.167622	-0.457781	-0.0398075	-0.568233	-0.506492	-0.563587	-0.502323	-0.331149	-0.51009	0.000832867	1.22252	4.22534	1.61446	1.41477	0.063375	-0.0389885	0.833052	6
BIOCARTA_RECK_PATHWAY	-0.152514	-0.543839	-0.453419	-0.391724	-0.313347	-0.133239	0.965783	1.4601	3.00448	2.84844	0.621103	-0.250193	-0.778524	-0.727347	-0.712102	-0.762587	-0.592642	-0.601901	-0.700772	-0.912805	7
BIOCARTA_SKP2E2F_PATHWAY	1.91747	-0.562149	-0.497704	-0.620631	-0.632979	-0.728899	-0.576381	-0.554423	-0.579909	-0.778461	-0.797426	-0.958434	-1.01782	-0.830548	-0.810097	-0.783204	-0.631544	-0.612867	-0.727945	-0.966497	1
BIOCARTA_SLRP_PATHWAY	-0.135338	-0.614071	-0.544303	-0.613297	-0.632075	-0.218483	-0.539266	-0.544395	-0.560926	-0.763785	-0.775472	-0.89054	-0.944615	-0.370347	1.80416	3.42108	1.65399	1.3241	2.94306	2.65353	6
BIOCARTA_TCYTOTOXIC_PATHWAY	-0.219215	-0.617044	-0.552864	-0.651583	-0.63635	-0.432359	-0.568412	-0.557187	-0.571678	-0.781722	-0.781176	-0.89987	1.33759	2.9458	0.497354	-0.432884	-0.600428	-0.574362	-0.360564	-0.802771	5
BIOCARTA_THELPER_PATHWAY	-0.219215	-0.617044	-0.552864	-0.651583	-0.63635	-0.432359	-0.568412	-0.557187	-0.571678	-0.781722	-0.781176	-0.89987	1.33759	2.9458	0.497354	-0.432884	-0.600428	-0.574362	-0.360564	-0.802771	5
BIOCARTA_VOBESITY_PATHWAY	-1.28716	-0.594995	-0.531485	-0.641492	-0.624143	-0.450491	-0.551788	-0.4916	-0.563575	-0.767146	-0.674775	0.454404	4.67908	1.47164	1.40581	0.177933	0.284231	0.198468	-0.691862	0.47126	5
KEGG_ABC_TRANSPORTERS	-1.10633	0.87435	0.69011	0.74174	0.527322	0.889272	0.586837	0.258163	-0.382028	-0.231924	-0.572684	-0.736216	-0.628744	1.06704	1.53507	1.45027	1.57105	2.09799	-0.287258	0.37702	6
KEGG_ALANINE_ASPARTATE_AND_GLUTAMATE_METABOLISM	1.05726	-0.27493	-0.476521	-0.559015	-0.63635	-0.477057	-0.341312	-0.140662	-0.136579	0.446462	-0.504059	-0.157452	-0.561925	-0.760065	-0.72828	-0.667346	-0.613733	-0.335603	-0.35462	0.432027	1
KEGG_ALDOSTERONE_REGULATED_SODIUM_REABSORPTION	-1.19911	-0.591152	-0.385999	0.107925	0.590658	0.0288417	0.552018	0.0657349	-0.546603	-0.169847	-0.00579035	1.71997	1.69434	1.3072	0.54419	-0.0282869	-0.336108	-0.3588	1.18797	1.27031	6
KEGG_ALZHEIMERS_DISEASE	-0.91267	-0.573457	-0.474465	-0.548354	-0.434132	-0.0519881	0.717749	0.895811	0.540411	0.39528	0.049558	0.328026	1.44071	0.254119	-0.00322512	0.821854	0.713455	1.01014	0.357368	0.516779	6
KEGG_AMINO_SUGAR_AND_NUCLEOTIDE_SUGAR_METABOLISM	1.04252	2.73593	-0.21451	-0.537708	-0.430304	-0.614134	-0.415522	0.12265	-0.177122	0.29377	-0.638609	-0.832277	-0.929181	-0.797828	-0.801265	-0.777723	-0.631544	-0.614917	-0.69971	-0.966497	1
KEGG_ARGININE_AND_PROLINE_METABOLISM	0.438761	1.01311	3.00905	3.17775	2.73727	-0.365138	-0.568499	-0.549214	-0.579909	-0.694852	-0.692926	-0.610154	-0.617733	-0.646257	-0.622448	-0.726927	-0.631544	-0.596719	-0.606314	-0.888286	8
KEGG_ARRHYTHMOGENIC_RIGHT_VENTRICULAR_CARDIOMYOPATHY_ARVC	-0.464611	0.777617	1.27896	1.88834	1.85375	0.178487	0.127748	0.186227	0.805285	1.10707	0.128088	-0.175861	-0.407071	-0.229861	-0.156101	-0.448172	-0.37538	-0.530547	-0.353932	-0.369248	2
KEGG_ASTHMA	-0.618159	-0.459207	-0.291288	-0.270407	0.907717	3.0683	1.70551	1.47004	0.612949	0.151647	-0.735606	-0.845454	-0.827519	-0.358098	1.42475	1.54431	1.65135	1.11977	-0.591704	0.121887	2
KEGG_AUTOIMMUNE_THYROID_DISEASE	-0.614096	0.199453	0.158657	0.357047	0.189561	1.85351	1.20445	0.79219	0.00643899	0.337705	0.260593	0.431101	-0.584318	-0.496829	0.478821	0.737379	0.662164	0.344892	0.0598292	0.408451	2
KEGG_AXON_GUIDANCE	-0.86344	3.04284	4.36333	4.5948	1.78124	-0.371773	-0.340891	-0.366955	-0.435485	-0.61327	-0.487002	0.0578306	0.577343	0.00644603	-0.445499	-0.606735	-0.622471	-0.4866	-0.396756	-0.487477	8
KEGG_BASAL_CELL_CARCINOMA	-0.269284	-0.405056	-0.343456	0.356402	0.692581	0.160983	0.275208	-0.255068	0.855571	0.348296	-0.0333864	0.126708	0.170426	-0.0629919	-0.279531	0.291888	0.652871	0.990489	-0.54801	0.224261	6
KEGG_BASAL_TRANSCRIPTION_FACTORS	0.168402	-0.0348715	0.193978	1.32798	2.85558	2.12083	1.27905	1.19566	0.410824	-0.23154	-0.412179	-0.949918	-0.731967	-0.594878	-0.692964	-0.486018	0.269101	-0.217697	-0.304576	-0.188535	2
KEGG_BETA_ALANINE_METABOLISM	-0.229524	-0.447065	-0.52094	-0.566104	-0.631744	-0.453787	-0.36715	0.741813	2.29315	5.01599	1.01336	-0.704178	-0.883592	-0.740107	-0.754183	-0.6019	-0.620736	-0.592808	0.0239006	-0.555019	7
KEGG_BUTANOATE_METABOLISM	1.61699	-0.444271	-0.527791	-0.567013	-0.63635	-0.468254	-0.554022	-0.548469	-0.561937	-0.712057	-0.641649	-0.848144	-0.868267	-0.710795	-0.770252	-0.556671	-0.597592	-0.59734	0.304441	-0.470276	1
KEGG_CALCIUM_SIGNALING_PATHWAY	-0.568394	-0.0127019	-0.1562	-0.23949	0.328525	0.00780449	-0.26659	-0.256072	-0.198585	-0.2525	-0.0965289	0.00117514	0.434716	0.948724	0.453687	0.625272	0.536611	0.861343	0.111895	0.530642	6
KEGG_CELL_ADHESION_MOLECULES_CAMS	-0.398501	1.7541	0.848414	0.794832	-0.334007	-0.17439	-0.104798	-0.096934	-0.0144739	0.0881338	-0.435922	-0.289053	-0.0930363	0.352733	0.577224	0.102366	0.0300009	-0.03025	-0.169926	0.192121	6
KEGG_CELL_CYCLE	1.76277	-0.559949	-0.530319	-0.636657	-0.63635	-0.721265	-0.523057	-0.550643	-0.579909	-0.75078	-0.702801	-0.615524	-0.843683	-0.79357	-0.789271	-0.767377	-0.631544	-0.614917	-0.660598	-0.922984	1
KEGG_COMPLEMENT_AND_COAGULATION_CASCADES	-0.425156	0.24571	0.174712	0.52777	3.14313	1.32889	0.565374	0.310234	0.450938	0.596595	0.399617	0.275707	-0.540798	-0.436853	-0.189862	-0.00814824	-0.315296	-0.311065	0.406167	0.12802	2
KEGG_CYTOKINE_CYTOKINE_RECEPTOR_INTERACTION	-0.302687	0.222533	0.163546	0.89062	1.08997	1.04049	0.788704	0.505348	0.0135003	0.0594557	0.0100995	0.203492	0.0193553	0.0203928	-0.102068	-0.333202	-0.478319	-0.528539	-0.152473	-0.13697	2
KEGG_DILATED_CARDIOMYOPATHY	-0.822001	0.164406	0.251397	1.37487	2.89329	0.882935	0.106892	6.99044969800597e-05	0.46318	0.689359	0.19567	0.0189051	0.585904	-0.0311861	-0.157857	0.136753	0.334578	0.617665	-0.411591	0.150485	2
KEGG_DNA_REPLICATION	1.93356	-0.618824	-0.549192	-0.649895	-0.63635	-0.732179	-0.575741	-0.557703	-0.579909	-0.779786	-0.797426	-0.958434	-1.01782	-0.830548	-0.809398	-0.782822	-0.631544	-0.614917	-0.730157	-0.966497	1
KEGG_ECM_RECEPTOR_INTERACTION	0.199218	0.326821	-0.0829751	0.616516	0.604052	0.331223	0.274861	-0.0362702	-0.040907	-0.319759	-0.596473	-0.635196	-0.518373	-0.449368	0.123378	0.411998	0.797397	0.883573	-0.251735	0.308492	6
KEGG_FATTY_ACID_METABOLISM	0.36158	-0.599529	-0.535769	-0.644819	-0.63635	-0.374767	-0.578123	-0.542368	-0.563211	-0.681223	-0.375857	2.05214	1.51947	-0.544686	-0.667595	-0.41093	-0.631544	-0.595332	1.09007	-0.842799	3
KEGG_FOCAL_ADHESION	0.146459	0.193512	-0.0203774	0.612545	0.854678	0.512645	0.341145	0.0731841	-0.0518415	-0.287321	-0.540849	-0.438117	-0.277167	0.15558	-0.12231	-0.120702	-0.117257	-0.110903	-0.109263	0.0194852	2
KEGG_GALACTOSE_METABOLISM	0.718724	-0.428783	-0.117664	-0.328592	-0.253465	-0.531342	-0.549512	-0.023705	-0.204887	-0.372216	-0.402193	-0.743806	-0.0761533	0.239491	-0.134881	-0.714242	-0.583208	-0.557201	-0.453154	-0.400768	1
KEGG_GLYCEROLIPID_METABOLISM	-0.629652	-0.553985	-0.546811	-0.593958	-0.63092	-0.0836861	-0.419726	-0.48275	-0.572361	-0.510188	-0.371984	0.579041	2.42187	0.480376	0.134354	0.873618	-0.0552491	-0.16875	2.50743	2.47492	6
KEGG_GLYCEROPHOSPHOLIPID_METABOLISM	0.0383472	-0.615838	-0.552864	-0.63057	-0.574767	-0.414597	-0.516595	-0.504752	-0.517722	-0.378141	0.858413	1.5254	0.79186	-0.209473	-0.325059	-0.297943	-0.40059	-0.504569	0.325404	0.201172	3
KEGG_HEMATOPOIETIC_CELL_LINEAGE	-0.71562	1.14598	0.892855	0.519698	0.868809	0.345924	0.576137	0.172694	0.277613	0.0386417	-0.148471	-0.258315	-0.400429	0.18557	0.476825	0.655368	0.942801	0.757324	0.441004	0.883741	6
KEGG_HUNTINGTONS_DISEASE	-0.539023	-0.592026	-0.536632	-0.651583	-0.63635	-0.510844	-0.564111	-0.471004	-0.482678	-0.480512	-0.434997	-0.282387	0.809057	-0.0747639	0.466678	2.29892	2.86542	4.10243	-0.380157	0.659407	4
KEGG_HYPERTROPHIC_CARDIOMYOPATHY_HCM	-0.716083	0.368438	0.137476	0.732595	1.00457	0.0789432	0.114653	0.121142	0.740168	1.08009	0.563828	0.393149	1.21948	0.094616	-0.474707	-0.618096	-0.488664	-0.499385	-0.401782	-0.260002	2
KEGG_INTESTINAL_IMMUNE_NETWORK_FOR_IGA_PRODUCTION	-0.0971602	2.64809	0.341232	-0.349968	0.0113809	0.927129	0.444122	0.338728	-0.0887002	-0.166012	-0.393939	-0.240408	-0.395365	-0.517158	0.197309	0.287033	0.372575	0.158854	-0.614985	-0.0763522	6
KEGG_LEUKOCYTE_TRANSENDOTHELIAL_MIGRATION	-0.281783	1.58169	0.958465	0.617248	0.173961	0.146665	0.0605963	-0.148905	-0.168347	-0.286711	-0.464069	-0.221406	0.0305271	0.318495	0.175957	-0.055375	0.0193954	0.0696713	0.0125825	0.212489	6
KEGG_LIMONENE_AND_PINENE_DEGRADATION	0.503106	-0.557394	-0.452437	-0.562409	-0.605526	0.115373	-0.500335	-0.533176	-0.560203	-0.739909	-0.255199	-0.397345	0.170067	-0.102054	-0.58604	0.358037	-0.589506	-0.501502	4.73555	0.0183015	3
KEGG_MAPK_SIGNALING_PATHWAY	-0.544292	-0.46747	-0.30732	-0.215348	-0.279741	-0.453398	-0.131163	0.0506175	0.0819496	0.495026	0.762776	1.81372	1.37465	-0.148485	-0.171318	-0.3857	-0.319869	-0.426221	-0.335232	-0.322377	3
KEGG_MATURITY_ONSET_DIABETES_OF_THE_YOUNG	0.175943	3.74461	5.75367	3.22562	-0.0405074	-0.709629	-0.549247	-0.238902	-0.488983	-0.612187	-0.763832	-0.845033	-0.963366	-0.804193	-0.771635	-0.699254	-0.625164	-0.610577	-0.625012	-0.722179	8
KEGG_MISMATCH_REPAIR	1.93005	-0.620006	-0.547678	-0.647384	-0.63635	-0.725467	-0.569802	-0.553793	-0.579909	-0.776578	-0.797426	-0.95604	-1.01782	-0.829438	-0.808657	-0.78093	-0.631544	-0.614917	-0.730157	-0.966497	1
KEGG_NATURAL_KILLER_CELL_MEDIATED_CYTOTOXICITY	-0.305847	1.39345	0.745279	0.134295	-0.239377	-0.307396	0.0747695	0.110346	-0.111897	0.0812206	-0.110545	0.253277	-0.265783	-0.0291757	-0.100069	0.238213	0.172594	0.396267	0.548488	0.668168	6
KEGG_NEUROACTIVE_LIGAND_RECEPTOR_INTERACTION	-0.70427	0.51899	0.384919	-0.11068	-0.27701	0.182411	0.130679	-0.0196878	-0.11187	-0.244534	-0.362296	-0.0148929	0.534895	0.797309	0.624942	0.673572	0.520432	0.681512	0.357771	0.841418	6
KEGG_NITROGEN_METABOLISM	0.599345	0.0124246	2.14671	1.10862	0.776342	-0.601865	-0.566831	-0.508228	-0.541737	-0.738425	-0.506087	-0.0493252	0.422083	-0.606785	-0.721916	-0.714762	-0.45967	-0.60489	-0.685014	-0.713325	2
KEGG_OXIDATIVE_PHOSPHORYLATION	-0.472363	-0.505108	-0.552864	-0.522328	-0.556855	-0.46686	-0.578123	-0.44474	-0.579909	-0.715427	-0.687212	-0.552294	0.877349	2.70549	0.798161	0.424179	0.11999	-0.400464	0.18373	0.182158	5
KEGG_PARKINSONS_DISEASE	1.15181	-0.542244	-0.552864	-0.567918	-0.63635	-0.445007	-0.578123	-0.475871	-0.579909	-0.713536	-0.78214	-0.913816	-0.898314	-0.650124	0.446474	0.512433	0.154981	-0.384741	0.222307	0.591977	1
KEGG_PENTOSE_AND_GLUCURONATE_INTERCONVERSIONS	1.17979	-0.481592	-0.496942	-0.621812	-0.603928	-0.732179	-0.563396	-0.546127	-0.551928	0.0593875	-0.240182	-0.0820703	-0.99205	-0.589761	-0.472125	-0.359979	-0.631544	-0.614917	0.384	-0.870719	1
KEGG_PHOSPHATIDYLINOSITOL_SIGNALING_SYSTEM	-0.729547	-0.220508	0.0909975	0.189395	-0.556156	-0.381515	-0.449732	-0.459256	-0.466613	-0.221844	0.307813	0.706737	0.160523	0.680837	0.438582	1.04648	0.825764	1.16696	1.04326	1.22573	6
KEGG_PPAR_SIGNALING_PATHWAY	-0.154718	-0.353326	-0.45161	-0.635148	-0.578598	-0.371166	-0.383892	-0.541496	-0.417259	-0.67035	-0.559535	-0.176157	0.762948	-0.275207	-0.0100179	1.34297	2.44432	3.61924	-0.428946	0.65471	4
KEGG_PROPANOATE_METABOLISM	1.50414	-0.43765	-0.523692	-0.651583	-0.63635	-0.426389	-0.578123	-0.551082	-0.568278	-0.775622	-0.606081	-0.828516	-0.734864	-0.625449	-0.774121	-0.428097	-0.631544	-0.580802	1.18575	-0.810775	1
KEGG_PROTEASOME	1.75105	-0.620006	-0.552864	-0.451698	-0.63635	-0.732179	-0.547666	-0.559485	-0.34695	-0.660914	-0.485092	-0.958434	-1.01034	-0.811238	-0.715034	-0.775392	-0.565812	-0.601005	-0.698843	-0.966497	1
KEGG_PROXIMAL_TUBULE_BICARBONATE_RECLAMATION	1.73239	-0.600772	-0.538231	-0.643675	-0.626612	-0.727279	-0.576131	-0.432031	-0.572971	-0.660093	-0.762675	-0.69909	-0.748194	-0.768196	-0.760625	-0.74261	-0.631544	-0.613337	-0.696474	-0.929486	1
KEGG_PURINE_METABOLISM	-0.216696	-0.347072	-0.256088	0.306534	2.39394	2.00088	1.14066	0.814741	0.274508	-0.0373718	-0.158434	-0.228186	-0.143604	-0.020152	-0.148219	-0.213887	-0.37372	-0.392779	0.00697724	-0.0267301	2
KEGG_REGULATION_OF_ACTIN_CYTOSKELETON	-0.259777	0.30356	0.343719	0.679005	0.587374	0.103272	-0.028864	-0.0837005	-0.0797825	-0.265469	-0.249392	0.688327	1.03477	0.0882898	-0.184842	-0.426201	-0.490842	-0.464584	-0.203904	-0.0419004	2
KEGG_RIBOSOME	-1.09174	-0.620006	1.96521	3.8175	-0.63635	3.19668	-0.578123	-0.559485	4.93118	-0.781722	2.6008	0.444867	0.723583	-0.830548	-0.810097	-0.785152	-0.631544	-0.614917	-0.730157	-0.966497	2
KEGG_RNA_DEGRADATION	-0.76276	-0.620006	-0.552864	-0.651583	-0.63635	5.15119	2.99922	1.7806	-0.579909	-0.551905	1.82128	-0.741878	0.261476	0.125986	-0.810097	-0.785152	-0.631544	-0.614917	5.18951	-0.966497	2
KEGG_SMALL_CELL_LUNG_CANCER	0.534963	0.185614	0.0773457	1.0568	0.346238	0.0191393	0.203511	0.0891166	-0.16672	-0.232447	-0.562014	-0.14664	-0.311517	-0.299946	-0.599927	-0.629781	-0.625305	-0.60072	-0.220151	-0.151675	2
KEGG_SPLICEOSOME	0.324628	-0.620006	-0.552864	0.600455	-0.63635	-0.732179	-0.578123	-0.559485	2.2439	0.0266634	1.34658	-0.958434	-1.01782	-0.0265657	0.362043	-0.785152	-0.631544	-0.614917	-0.730157	-0.966497	1
KEGG_STEROID_BIOSYNTHESIS	0.864931	-0.620006	-0.552864	-0.651583	-0.63635	-0.732179	-0.434185	-0.304949	-0.194734	0.65348	1.33609	-0.351566	-0.968527	-0.727405	-0.678433	-0.7165	-0.631544	-0.614917	-0.730157	-0.966497	1
KEGG_STEROID_HORMONE_BIOSYNTHESIS	-1.34309	-0.471539	-0.082545	1.61071	3.73593	0.313555	0.0148095	-0.367019	-0.378872	-0.398054	-0.2844	-0.218135	0.366057	0.807586	2.077	0.889873	0.909561	1.25699	0.212453	4.53892	6
KEGG_TRYPTOPHAN_METABOLISM	-0.0805239	-0.55631	-0.508962	-0.305001	-0.612984	-0.151009	0.327797	0.102029	-0.43371	-0.209969	-0.0545486	0.262432	-0.279956	-0.547323	-0.101616	1.16739	1.26243	1.51462	1.10845	2.49543	6
KEGG_TYPE_II_DIABETES_MELLITUS	-0.987988	-0.558624	-0.450812	-0.510109	-0.46681	-0.566531	-0.415297	-0.142022	-0.39896	-0.0214612	-0.14609	1.07601	2.81366	1.86297	-0.0590306	-0.38324	-0.617469	-0.58132	0.858736	0.540454	3
KEGG_UBIQUITIN_MEDIATED_PROTEOLYSIS	1.52358	-0.61256	-0.552864	-0.633712	-0.63635	-0.709005	-0.547641	-0.461699	-0.449269	-0.467741	-0.453631	-0.447383	-0.580886	-0.732958	-0.77477	-0.785152	-0.631544	-0.614917	-0.638563	-0.966497	1
KEGG_VALINE_LEUCINE_AND_ISOLEUCINE_DEGRADATION	1.5349	-0.39175	-0.33794	-0.651583	-0.63635	-0.552906	-0.578123	-0.550576	-0.571103	-0.77649	-0.68252	-0.896144	-0.861188	-0.712007	-0.78823	-0.504471	-0.631544	-0.227462	0.742045	0.580377	1
KEGG_VASCULAR_SMOOTH_MUSCLE_CONTRACTION	-0.81746	-0.196304	0.0301539	0.343213	1.61026	0.400974	-0.419547	-0.44798	-0.486463	-0.228915	0.323238	0.664657	0.611383	0.4232	0.481436	0.814721	0.524208	0.838723	0.30203	0.894559	6
KEGG_WNT_SIGNALING_PATHWAY	-0.108955	-0.53073	-0.370894	0.0383181	0.296196	-0.240654	-0.367561	-0.389746	-0.420673	-0.640823	-0.506004	0.167015	0.371642	0.108302	0.143151	0.890218	1.2544	1.90022	-0.490671	0.369109	6

## Sheet: Fig5c
	cluster_specificity	spatial_relevance	gene.set
1	0.159809	-16.4076	GOBP_ACTIN_FILAMENT_BASED_MOVEMENT
2	0.149667	-15.5722	GOBP_ACTIN_FILAMENT_BUNDLE_ORGANIZATION
3	0.188938	-16.1167	GOBP_ACTIN_FILAMENT_ORGANIZATION
4	0.183043	-14.9183	GOBP_ACTIN_FILAMENT_POLYMERIZATION
5	0.148081	-16.34	GOBP_ACTIN_MEDIATED_CELL_CONTRACTION
6	0.239646	-14.5578	GOBP_ACTIN_NUCLEATION
7	0.168897	-15.1191	GOBP_ACTIN_POLYMERIZATION_OR_DEPOLYMERIZATION
8	0.207644	-15.2901	GOBP_ACTION_POTENTIAL
9	0.271336	-15.0466	GOBP_ACTIVATION_OF_PROTEIN_KINASE_ACTIVITY
10	0.256815	-14.9026	GOBP_ACUTE_INFLAMMATORY_RESPONSE_TO_ANTIGENIC_STIMULUS
11	0.166315	-15.1744	GOBP_ADAPTIVE_THERMOGENESIS
12	0.263097	-16.1103	GOBP_ADENYLATE_CYCLASE_ACTIVATING_G_PROTEIN_COUPLED_RECEPTOR_SIGNALING_PATHWAY
13	0.334517	-14.4007	GOBP_ADENYLATE_CYCLASE_INHIBITING_G_PROTEIN_COUPLED_RECEPTOR_SIGNALING_PATHWAY
14	0.254428	-15.8723	GOBP_ADENYLATE_CYCLASE_MODULATING_G_PROTEIN_COUPLED_RECEPTOR_SIGNALING_PATHWAY
15	0.306332	-14.681	GOBP_ADULT_LOCOMOTORY_BEHAVIOR
16	0.189233	-14.7926	GOBP_AGING
17	0.274593	-14.8723	GOBP_ALCOHOL_METABOLIC_PROCESS
18	0.222819	-15.6383	GOBP_ALPHA_AMINO_ACID_CATABOLIC_PROCESS
19	0.234709	-13.7751	GOBP_ALTERNATIVE_MRNA_SPLICING_VIA_SPLICEOSOME
20	0.216892	-15.411	GOBP_AMIDE_TRANSPORT
21	0.296623	-14.5826	GOBP_AMINE_BIOSYNTHETIC_PROCESS
22	0.293964	-15.3818	GOBP_AMINE_TRANSPORT
23	0.520539	-13.463	GOBP_AMYLOID_BETA_FORMATION
24	0.283883	-14.2264	GOBP_AMYLOID_BETA_METABOLIC_PROCESS
25	0.272089	-14.1822	GOBP_AMYLOID_FIBRIL_FORMATION
26	0.301208	-14.3156	GOBP_AMYLOID_PRECURSOR_PROTEIN_METABOLIC_PROCESS
27	0.219933	-15.4002	GOBP_ANATOMICAL_STRUCTURE_HOMEOSTASIS
28	0.319797	-13.8681	GOBP_ANTIGEN_PROCESSING_AND_PRESENTATION_OF_PEPTIDE_ANTIGEN_VIA_MHC_CLASS_I
29	0.2787	-14.5778	GOBP_ANTIMICROBIAL_HUMORAL_IMMUNE_RESPONSE_MEDIATED_BY_ANTIMICROBIAL_PEPTIDE
30	0.187165	-15.7278	GOBP_ANTIMICROBIAL_HUMORAL_RESPONSE
31	0.349989	-13.6114	GOBP_AORTIC_VALVE_MORPHOGENESIS
32	0.188507	-15.242	GOBP_APOPTOTIC_MITOCHONDRIAL_CHANGES
33	0.18682	-15.4234	GOBP_APPENDAGE_DEVELOPMENT
34	0.190841	-15.3247	GOBP_APPENDAGE_MORPHOGENESIS
35	0.406387	-13.2577	GOBP_ARP2_3_COMPLEX_MEDIATED_ACTIN_NUCLEATION
36	0.385472	-14.7094	GOBP_ASTROCYTE_DEVELOPMENT
37	0.337616	-14.8224	GOBP_ASTROCYTE_DIFFERENTIATION
38	0.190444	-13.9361	GOBP_ATP_BIOSYNTHETIC_PROCESS
39	0.288071	-13.5941	GOBP_AUTOPHAGY_OF_MITOCHONDRION
40	0.502233	-13.7632	GOBP_AXON_ENSHEATHMENT_IN_CENTRAL_NERVOUS_SYSTEM
41	0.176655	-15.3074	GOBP_AXON_EXTENSION
42	0.222739	-16.0054	GOBP_B_CELL_MEDIATED_IMMUNITY
43	0.216548	-15.9312	GOBP_BEHAVIOR
44	0.227214	-15.0626	GOBP_BINDING_OF_SPERM_TO_ZONA_PELLUCIDA
45	0.175207	-16.4	GOBP_BIOLOGICAL_ADHESION
46	0.341394	-14.1755	GOBP_BIOLOGICAL_PROCESS_INVOLVED_IN_INTERACTION_WITH_SYMBIONT
47	0.229368	-14.9634	GOBP_BIOLOGICAL_PROCESS_INVOLVED_IN_SYMBIOTIC_INTERACTION
48	0.262915	-14.7619	GOBP_BIOMINERALIZATION
49	0.260333	-14.8847	GOBP_BODY_FLUID_SECRETION
50	0.264646	-14.7014	GOBP_BONE_MINERALIZATION
51	0.241248	-14.7074	GOBP_BONE_REMODELING
52	0.171107	-15.2079	GOBP_BRANCHING_MORPHOGENESIS_OF_AN_EPITHELIAL_TUBE
53	0.193647	-16.7652	GOBP_CALCIUM_ION_TRANSMEMBRANE_TRANSPORT
54	0.212339	-16.1214	GOBP_CALCIUM_ION_TRANSPORT
55	0.194598	-15.7778	GOBP_CARBOHYDRATE_DERIVATIVE_METABOLIC_PROCESS
56	0.202742	-15.6103	GOBP_CARBOHYDRATE_HOMEOSTASIS
57	0.184442	-15.3753	GOBP_CARBOHYDRATE_METABOLIC_PROCESS
58	0.185901	-15.5787	GOBP_CARDIAC_CHAMBER_MORPHOGENESIS
59	0.207442	-14.6425	GOBP_CARDIAC_CONDUCTION
60	0.251528	-13.8979	GOBP_CARDIAC_EPITHELIAL_TO_MESENCHYMAL_TRANSITION
61	0.221638	-15.6669	GOBP_CARDIAC_MUSCLE_TISSUE_DEVELOPMENT
62	0.251287	-14.3847	GOBP_CARDIAC_SEPTUM_MORPHOGENESIS
63	0.21295	-15.415	GOBP_CARDIAC_VENTRICLE_MORPHOGENESIS
64	0.243256	-15.3468	GOBP_CARDIOCYTE_DIFFERENTIATION
65	0.27917	-14.8004	GOBP_CATECHOL_CONTAINING_COMPOUND_METABOLIC_PROCESS
66	0.366331	-14.7571	GOBP_CATECHOLAMINE_SECRETION
67	0.16682	-16.252	GOBP_CATION_TRANSMEMBRANE_TRANSPORT
68	0.454524	-13.9129	GOBP_CD8_POSITIVE_ALPHA_BETA_T_CELL_ACTIVATION
69	0.171458	-16.1428	GOBP_CELL_CELL_RECOGNITION
70	0.18913	-15.6894	GOBP_CELL_CELL_SIGNALING_BY_WNT
71	0.470839	-13.8163	GOBP_CELL_CYCLE_DNA_REPLICATION
72	0.242246	-15.2082	GOBP_CELL_DEATH_IN_RESPONSE_TO_OXIDATIVE_STRESS
73	0.189511	-15.182	GOBP_CELL_FATE_DETERMINATION
74	0.161395	-15.895	GOBP_CELL_GROWTH
75	0.170381	-16.1678	GOBP_CELL_MORPHOGENESIS
76	0.1741	-15.9767	GOBP_CELL_MORPHOGENESIS_INVOLVED_IN_DIFFERENTIATION
77	0.184312	-15.7337	GOBP_CELL_PROJECTION_ORGANIZATION
78	0.21396	-16.516	GOBP_CELL_RECOGNITION
79	0.195601	-15.9584	GOBP_CELL_SUBSTRATE_JUNCTION_ORGANIZATION
80	0.212598	-15.5301	GOBP_CELLULAR_AMINO_ACID_CATABOLIC_PROCESS
81	0.212926	-15.8447	GOBP_CELLULAR_COMPONENT_ASSEMBLY_INVOLVED_IN_MORPHOGENESIS
82	0.172474	-16.9397	GOBP_CELLULAR_COMPONENT_MORPHOGENESIS
83	0.218112	-15.8717	GOBP_CELLULAR_DEFENSE_RESPONSE
84	0.168912	-15.2788	GOBP_CELLULAR_GLUCOSE_HOMEOSTASIS
85	0.204762	-14.9259	GOBP_CELLULAR_OXIDANT_DETOXIFICATION
86	0.186145	-15.6001	GOBP_CELLULAR_PROTEIN_CATABOLIC_PROCESS
87	0.199697	-14.5224	GOBP_CELLULAR_RESPONSE_TO_AMYLOID_BETA
88	0.192884	-14.8963	GOBP_CELLULAR_RESPONSE_TO_CARBOHYDRATE_STIMULUS
89	0.200316	-15.7945	GOBP_CELLULAR_RESPONSE_TO_INORGANIC_SUBSTANCE
90	0.232584	-15.2874	GOBP_CELLULAR_RESPONSE_TO_INSULIN_STIMULUS
91	0.193546	-16.0442	GOBP_CELLULAR_RESPONSE_TO_LIPID
92	0.2163	-14.5511	GOBP_CELLULAR_RESPONSE_TO_LIPOPROTEIN_PARTICLE_STIMULUS
93	0.217127	-15.5189	GOBP_CELLULAR_RESPONSE_TO_NITROGEN_COMPOUND
94	0.216149	-15.5156	GOBP_CELLULAR_RESPONSE_TO_ORGANIC_CYCLIC_COMPOUND
95	0.196772	-15.5529	GOBP_CELLULAR_RESPONSE_TO_OXYGEN_LEVELS
96	0.201593	-15.0599	GOBP_CELLULAR_RESPONSE_TO_REACTIVE_OXYGEN_SPECIES
97	0.160002	-15.972	GOBP_CELLULAR_RESPONSE_TO_STRESS
98	0.204711	-15.9354	GOBP_CENTRAL_NERVOUS_SYSTEM_DEVELOPMENT
99	0.238592	-15.2657	GOBP_CENTRAL_NERVOUS_SYSTEM_NEURON_DEVELOPMENT
100	0.169449	-15.4404	GOBP_CENTRAL_NERVOUS_SYSTEM_NEURON_DIFFERENTIATION
101	0.217819	-14.3367	GOBP_CENTRIOLE_ASSEMBLY
102	0.273408	-13.8324	GOBP_CEREBRAL_CORTEX_CELL_MIGRATION
103	0.289726	-14.685	GOBP_CEREBRAL_CORTEX_DEVELOPMENT
104	0.335697	-13.4968	GOBP_CEREBRAL_CORTEX_RADIALLY_ORIENTED_CELL_MIGRATION
105	0.148085	-14.2018	GOBP_CHAPERONE_MEDIATED_PROTEIN_FOLDING
106	0.167312	-15.9982	GOBP_CHEMICAL_HOMEOSTASIS
107	0.204901	-15.5684	GOBP_CHEMICAL_SYNAPTIC_TRANSMISSION_POSTSYNAPTIC
108	0.33298	-14.9582	GOBP_CHEMOKINE_PRODUCTION
109	0.286654	-14.4156	GOBP_CHLORIDE_TRANSMEMBRANE_TRANSPORT
110	0.259052	-14.5586	GOBP_CHLORIDE_TRANSPORT
111	0.171669	-15.231	GOBP_CHROMATIN_ORGANIZATION
112	0.197397	-15.104	GOBP_CHROMOSOME_ORGANIZATION_INVOLVED_IN_MEIOTIC_CELL_CYCLE
113	0.158323	-16.2136	GOBP_CIRCULATORY_SYSTEM_PROCESS
114	0.344248	-13.8136	GOBP_COPII_COATED_VESICLE_BUDDING
115	0.386105	-14.4337	GOBP_CORTICAL_ACTIN_CYTOSKELETON_ORGANIZATION
116	0.386503	-14.3981	GOBP_CORTICAL_CYTOSKELETON_ORGANIZATION
117	0.292336	-14.9958	GOBP_CYTOKINE_PRODUCTION_INVOLVED_IN_IMMUNE_RESPONSE
118	0.235037	-14.8095	GOBP_CYTOKINESIS
119	0.339991	-14.4628	GOBP_CYTOSKELETON_DEPENDENT_CYTOKINESIS
120	0.20433	-16.3864	GOBP_DEFENSE_RESPONSE_TO_BACTERIUM
121	0.261055	-14.9457	GOBP_DEFENSE_RESPONSE_TO_GRAM_NEGATIVE_BACTERIUM
122	0.197597	-15.1002	GOBP_DEFENSE_RESPONSE_TO_GRAM_POSITIVE_BACTERIUM
123	0.190442	-15.5603	GOBP_DEPHOSPHORYLATION
124	0.342325	-14.7373	GOBP_DETECTION_OF_BIOTIC_STIMULUS
125	0.289446	-14.7148	GOBP_DETECTION_OF_EXTERNAL_BIOTIC_STIMULUS
126	0.194053	-16.1612	GOBP_DETECTION_OF_STIMULUS
127	0.159912	-16.3572	GOBP_DEVELOPMENTAL_GROWTH
128	0.214846	-15.3097	GOBP_DEVELOPMENTAL_MATURATION
129	0.207985	-15.2972	GOBP_DICARBOXYLIC_ACID_TRANSPORT
130	0.28265	-14.2051	GOBP_DNA_DEPENDENT_DNA_REPLICATION
131	0.223631	-15.1976	GOBP_DNA_METABOLIC_PROCESS
132	0.21954	-15.0974	GOBP_DNA_RECOMBINATION
133	0.238916	-15.372	GOBP_DNA_REPAIR
134	0.171538	-13.8475	GOBP_DNA_REPLICATION_INITIATION
135	0.287124	-14.7952	GOBP_DOPAMINE_METABOLIC_PROCESS
136	0.504007	-13.8198	GOBP_DOPAMINE_RECEPTOR_SIGNALING_PATHWAY
137	0.318839	-14.966	GOBP_DOPAMINE_TRANSPORT
138	0.268998	-14.9967	GOBP_DOPAMINERGIC_NEURON_DIFFERENTIATION
139	0.17089	-15.6326	GOBP_DORSAL_VENTRAL_PATTERN_FORMATION
140	0.212176	-15.4874	GOBP_EAR_MORPHOGENESIS
141	0.199558	-15.1008	GOBP_EMBRYO_IMPLANTATION
142	0.222062	-15.7739	GOBP_EMBRYONIC_DIGESTIVE_TRACT_DEVELOPMENT
143	0.29004	-14.698	GOBP_EMBRYONIC_FORELIMB_MORPHOGENESIS
144	0.215123	-15.1503	GOBP_EMBRYONIC_HINDLIMB_MORPHOGENESIS
145	0.191558	-15.0768	GOBP_EMBRYONIC_PATTERN_SPECIFICATION
146	0.27185	-13.9808	GOBP_ENDOCARDIAL_CUSHION_DEVELOPMENT
147	0.276586	-13.8538	GOBP_ENDOCARDIAL_CUSHION_MORPHOGENESIS
148	0.13135	-16.1024	GOBP_ENDOCRINE_PROCESS
149	0.229263	-15.0423	GOBP_ENDOPLASMIC_RETICULUM_ORGANIZATION
150	0.239536	-14.6423	GOBP_ENDOPLASMIC_RETICULUM_TO_GOLGI_VESICLE_MEDIATED_TRANSPORT
151	0.295783	-14.0079	GOBP_ENDOSOMAL_TRANSPORT
152	0.200193	-14.109	GOBP_ENDOSOME_ORGANIZATION
153	0.407744	-14.3667	GOBP_ENSHEATHMENT_OF_NEURONS
154	0.313348	-14.4638	GOBP_EPIBOLY
155	0.200072	-15.1209	GOBP_EPIDERMIS_MORPHOGENESIS
156	0.213491	-15.1614	GOBP_EPITHELIAL_CELL_DEVELOPMENT
157	0.244099	-15.241	GOBP_EPITHELIAL_TUBE_BRANCHING_INVOLVED_IN_LUNG_MORPHOGENESIS
158	0.407273	-13.558	GOBP_ERAD_PATHWAY
159	0.192242	-15.3828	GOBP_ERK1_AND_ERK2_CASCADE
160	0.214238	-14.923	GOBP_ESTABLISHMENT_OF_CELL_POLARITY
161	0.152465	-15.6466	GOBP_ESTABLISHMENT_OF_ORGANELLE_LOCALIZATION
162	0.29398	-14.7071	GOBP_ESTABLISHMENT_OF_PROTEIN_LOCALIZATION_TO_ORGANELLE
163	0.229757	-15.2233	GOBP_ESTABLISHMENT_OR_MAINTENANCE_OF_CELL_POLARITY
164	0.220733	-16.1023	GOBP_EXCRETION
165	0.16986	-16.2451	GOBP_EXPORT_FROM_CELL
166	0.237118	-15.4912	GOBP_EXTRACELLULAR_MATRIX_DISASSEMBLY
167	0.237923	-14.7316	GOBP_EXTRACELLULAR_VESICLE_BIOGENESIS
168	0.191836	-15.8824	GOBP_EXTRINSIC_APOPTOTIC_SIGNALING_PATHWAY
169	0.183128	-13.9515	GOBP_FATTY_ACID_BETA_OXIDATION
170	0.146011	-15.0494	GOBP_FATTY_ACID_CATABOLIC_PROCESS
171	0.216789	-15.8817	GOBP_FATTY_ACID_TRANSPORT
172	0.268956	-15.2616	GOBP_FEEDING_BEHAVIOR
173	0.182106	-15.3037	GOBP_FOCAL_ADHESION_ASSEMBLY
174	0.327618	-15.1814	GOBP_FOREBRAIN_CELL_MIGRATION
175	0.15997	-15.9613	GOBP_FOREBRAIN_DEVELOPMENT
176	0.187323	-15.4486	GOBP_FOREBRAIN_REGIONALIZATION
177	0.182927	-15.9192	GOBP_G_PROTEIN_COUPLED_RECEPTOR_SIGNALING_PATHWAY
178	0.205	-15.0956	GOBP_G_PROTEIN_COUPLED_RECEPTOR_SIGNALING_PATHWAY_COUPLED_TO_CYCLIC_NUCLEOTIDE_SECOND_MESSENGER
179	0.339448	-14.7956	GOBP_GLIAL_CELL_DEVELOPMENT
180	0.298871	-15.2701	GOBP_GLIAL_CELL_DIFFERENTIATION
181	0.253437	-14.6702	GOBP_GLIAL_CELL_MIGRATION
182	0.272724	-15.5669	GOBP_GLIOGENESIS
183	0.344847	-13.7908	GOBP_GRANULOCYTE_ACTIVATION
184	0.157149	-16.5046	GOBP_GROWTH
185	0.168088	-16.0415	GOBP_HEAD_DEVELOPMENT
186	0.171421	-16.1908	GOBP_HETEROTYPIC_CELL_CELL_ADHESION
187	0.190273	-15.305	GOBP_HINDLIMB_MORPHOGENESIS
188	0.170604	-15.9584	GOBP_HOMEOSTATIC_PROCESS
189	0.19495	-15.6479	GOBP_HOMOTYPIC_CELL_CELL_ADHESION
190	0.201853	-15.5794	GOBP_HORMONE_METABOLIC_PROCESS
191	0.220539	-15.6762	GOBP_HORMONE_TRANSPORT
192	0.267768	-15.8099	GOBP_HUMORAL_IMMUNE_RESPONSE_MEDIATED_BY_CIRCULATING_IMMUNOGLOBULIN
193	0.239875	-14.8275	GOBP_HYPEROSMOTIC_RESPONSE
194	0.172412	-16.2416	GOBP_IMMUNE_RESPONSE_REGULATING_CELL_SURFACE_RECEPTOR_SIGNALING_PATHWAY
195	0.181369	-16.5764	GOBP_INFLAMMATORY_RESPONSE
196	0.271846	-15.8906	GOBP_INFLAMMATORY_RESPONSE_TO_ANTIGENIC_STIMULUS
197	0.216151	-15.4846	GOBP_INNER_EAR_MORPHOGENESIS
198	0.213331	-14.9038	GOBP_INORGANIC_ANION_TRANSPORT
199	0.150763	-15.9754	GOBP_INORGANIC_ION_TRANSMEMBRANE_TRANSPORT
200	0.242106	-14.8527	GOBP_INSULIN_RECEPTOR_SIGNALING_PATHWAY
201	0.198758	-15.1861	GOBP_INSULIN_SECRETION
202	0.207735	-14.7165	GOBP_INSULIN_SECRETION_INVOLVED_IN_CELLULAR_RESPONSE_TO_GLUCOSE_STIMULUS
203	0.195544	-15.72	GOBP_INTERFERON_GAMMA_PRODUCTION
204	0.345479	-15.1106	GOBP_INTERLEUKIN_10_PRODUCTION
205	0.352681	-14.7304	GOBP_INTERLEUKIN_12_PRODUCTION
206	0.225288	-15.8005	GOBP_INTERLEUKIN_6_PRODUCTION
207	0.272116	-14.8111	GOBP_INTERLEUKIN_8_PRODUCTION
208	0.210851	-14.6369	GOBP_INTERSTRAND_CROSS_LINK_REPAIR
209	0.24969	-15.1582	GOBP_INTRACELLULAR_RECEPTOR_SIGNALING_PATHWAY
210	0.224906	-14.8987	GOBP_INTRINSIC_APOPTOTIC_SIGNALING_PATHWAY
211	0.161308	-16.0421	GOBP_ION_HOMEOSTASIS
212	0.157618	-16.194	GOBP_ION_TRANSPORT
213	0.215991	-15.4818	GOBP_JNK_CASCADE
214	0.40197	-13.4893	GOBP_LAMELLIPODIUM_ASSEMBLY
215	0.384753	-13.5641	GOBP_LAMELLIPODIUM_ORGANIZATION
216	0.204366	-14.6082	GOBP_LENS_MORPHOGENESIS_IN_CAMERA_TYPE_EYE
217	0.200298	-15.9727	GOBP_LEUKOCYTE_MEDIATED_CYTOTOXICITY
218	0.251446	-14.3357	GOBP_LEUKOCYTE_TETHERING_OR_ROLLING
219	0.237604	-15.0447	GOBP_LIPID_HOMEOSTASIS
220	0.234127	-14.8855	GOBP_LIPID_MODIFICATION
221	0.160129	-16.4129	GOBP_LOCOMOTION
222	0.278154	-15.1831	GOBP_LOCOMOTORY_BEHAVIOR
223	0.293362	-14.9239	GOBP_LONG_CHAIN_FATTY_ACID_BIOSYNTHETIC_PROCESS
224	0.311349	-15.3171	GOBP_LONG_CHAIN_FATTY_ACID_TRANSPORT
225	0.314534	-14.3662	GOBP_LONG_TERM_SYNAPTIC_DEPRESSION
226	0.226237	-15.4585	GOBP_LUNG_MORPHOGENESIS
227	0.276373	-14.4641	GOBP_LYMPHOCYTE_COSTIMULATION
228	0.246474	-14.2742	GOBP_LYSOSOMAL_TRANSPORT
229	0.157059	-15.7141	GOBP_MACROMOLECULE_CATABOLIC_PROCESS
230	0.179732	-14.7925	GOBP_MACROPHAGE_ACTIVATION
231	0.171532	-13.9875	GOBP_MACROPHAGE_CHEMOTAXIS
232	0.191177	-14.456	GOBP_MACROPHAGE_MIGRATION
233	0.267793	-15.5628	GOBP_MAINTENANCE_OF_LOCATION
234	0.215195	-15.6937	GOBP_MATING
235	0.162309	-15.1849	GOBP_MEIOSIS_I_CELL_CYCLE_PROCESS
236	0.329177	-15.2907	GOBP_MEMBRANE_BIOGENESIS
237	0.238054	-14.9694	GOBP_MEMBRANE_DEPOLARIZATION
238	0.222344	-14.5375	GOBP_MEMBRANE_DOCKING
239	0.206403	-15.3336	GOBP_MEMBRANE_FUSION
240	0.225349	-16.094	GOBP_MEMBRANE_INVAGINATION
241	0.168047	-16.9175	GOBP_MEMBRANE_ORGANIZATION
242	0.183859	-15.4291	GOBP_MEMBRANE_REPOLARIZATION
243	0.174324	-15.9734	GOBP_METAL_ION_HOMEOSTASIS
244	0.171585	-16.0999	GOBP_METAL_ION_TRANSPORT
245	0.229255	-14.7116	GOBP_METANEPHRIC_NEPHRON_MORPHOGENESIS
246	0.192621	-14.2806	GOBP_MICROGLIAL_CELL_ACTIVATION
247	0.319632	-14.6361	GOBP_MIDBRAIN_DEVELOPMENT
248	0.248537	-14.6614	GOBP_MITOCHONDRIAL_MEMBRANE_ORGANIZATION
249	0.243453	-14.5023	GOBP_MITOCHONDRIAL_TRANSPORT
250	0.198884	-14.3777	GOBP_MITOCHONDRION_LOCALIZATION
251	0.278637	-15.2059	GOBP_MOLTING_CYCLE
252	0.331796	-15.2298	GOBP_MONOAMINE_TRANSPORT
253	0.203857	-14.8987	GOBP_MONOCARBOXYLIC_ACID_CATABOLIC_PROCESS
254	0.189283	-15.85	GOBP_MONOCARBOXYLIC_ACID_METABOLIC_PROCESS
255	0.17981	-15.6286	GOBP_MONOCARBOXYLIC_ACID_TRANSPORT
256	0.236787	-15.056	GOBP_MONONUCLEAR_CELL_MIGRATION
257	0.22296	-15.9084	GOBP_MONOVALENT_INORGANIC_CATION_HOMEOSTASIS
258	0.183835	-15.1543	GOBP_MRNA_METABOLIC_PROCESS
259	0.186419	-14.4538	GOBP_MRNA_PROCESSING
260	0.193087	-15.7912	GOBP_MULTICELLULAR_ORGANISMAL_HOMEOSTASIS
261	0.1886	-14.8255	GOBP_MULTICELLULAR_ORGANISMAL_SIGNALING
262	0.246109	-14.6469	GOBP_MUSCLE_CELL_MIGRATION
263	0.199737	-16.0554	GOBP_MUSCLE_ORGAN_DEVELOPMENT
264	0.172457	-15.6141	GOBP_MYELOID_LEUKOCYTE_MIGRATION
265	0.31567	-14.0131	GOBP_NEGATIVE_REGULATION_OF_ACTIN_FILAMENT_BUNDLE_ASSEMBLY
266	0.19646	-14.3774	GOBP_NEGATIVE_REGULATION_OF_ACTIN_FILAMENT_DEPOLYMERIZATION
267	0.536439	-13.3127	GOBP_NEGATIVE_REGULATION_OF_AMYLOID_PRECURSOR_PROTEIN_CATABOLIC_PROCESS
268	0.16294	-14.9234	GOBP_NEGATIVE_REGULATION_OF_BINDING
269	0.337275	-14.5938	GOBP_NEGATIVE_REGULATION_OF_CALCIUM_ION_TRANSMEMBRANE_TRANSPORT
270	0.169801	-14.9897	GOBP_NEGATIVE_REGULATION_OF_CATABOLIC_PROCESS
271	0.190415	-15.8585	GOBP_NEGATIVE_REGULATION_OF_CELL_DIFFERENTIATION
272	0.195728	-16.5052	GOBP_NEGATIVE_REGULATION_OF_CELL_POPULATION_PROLIFERATION
273	0.160679	-15.8565	GOBP_NEGATIVE_REGULATION_OF_CELLULAR_COMPONENT_ORGANIZATION
274	0.210932	-15.8066	GOBP_NEGATIVE_REGULATION_OF_CYSTEINE_TYPE_ENDOPEPTIDASE_ACTIVITY
275	0.190319	-15.949	GOBP_NEGATIVE_REGULATION_OF_DEVELOPMENTAL_PROCESS
276	0.230259	-13.9783	GOBP_NEGATIVE_REGULATION_OF_DNA_REPLICATION
277	0.280357	-14.3775	GOBP_NEGATIVE_REGULATION_OF_EPITHELIAL_CELL_APOPTOTIC_PROCESS
278	0.198373	-15.611	GOBP_NEGATIVE_REGULATION_OF_GENE_EXPRESSION
279	0.251527	-15.7229	GOBP_NEGATIVE_REGULATION_OF_ION_TRANSMEMBRANE_TRANSPORT
280	0.271486	-15.763	GOBP_NEGATIVE_REGULATION_OF_ION_TRANSMEMBRANE_TRANSPORTER_ACTIVITY
281	0.2185	-15.9509	GOBP_NEGATIVE_REGULATION_OF_ION_TRANSPORT
282	0.327628	-14.5931	GOBP_NEGATIVE_REGULATION_OF_JNK_CASCADE
283	0.380149	-14.6603	GOBP_NEGATIVE_REGULATION_OF_LEUKOCYTE_APOPTOTIC_PROCESS
284	0.218036	-16.1411	GOBP_NEGATIVE_REGULATION_OF_LEUKOCYTE_CELL_CELL_ADHESION
285	0.175199	-15.2093	GOBP_NEGATIVE_REGULATION_OF_LEUKOCYTE_MEDIATED_IMMUNITY
286	0.202846	-15.9107	GOBP_NEGATIVE_REGULATION_OF_LOCOMOTION
287	0.190735	-15.588	GOBP_NEGATIVE_REGULATION_OF_MAPK_CASCADE
288	0.206441	-15.7845	GOBP_NEGATIVE_REGULATION_OF_MOLECULAR_FUNCTION
289	0.250431	-14.4611	GOBP_NEGATIVE_REGULATION_OF_MRNA_CATABOLIC_PROCESS
290	0.247115	-14.4307	GOBP_NEGATIVE_REGULATION_OF_MRNA_METABOLIC_PROCESS
291	0.18847	-14.5292	GOBP_NEGATIVE_REGULATION_OF_MUSCLE_CONTRACTION
292	0.21855	-15.2431	GOBP_NEGATIVE_REGULATION_OF_NEURON_APOPTOTIC_PROCESS
293	0.171834	-15.6524	GOBP_NEGATIVE_REGULATION_OF_NEURON_DEATH
294	0.205528	-15.4762	GOBP_NEGATIVE_REGULATION_OF_PEPTIDASE_ACTIVITY
295	0.217133	-15.6417	GOBP_NEGATIVE_REGULATION_OF_PHOSPHORUS_METABOLIC_PROCESS
296	0.2243	-15.5672	GOBP_NEGATIVE_REGULATION_OF_PHOSPHORYLATION
297	0.238809	-15.0202	GOBP_NEGATIVE_REGULATION_OF_POTASSIUM_ION_TRANSMEMBRANE_TRANSPORT
298	0.299706	-14.0101	GOBP_NEGATIVE_REGULATION_OF_PRODUCTION_OF_MOLECULAR_MEDIATOR_OF_IMMUNE_RESPONSE
299	0.186959	-14.7322	GOBP_NEGATIVE_REGULATION_OF_PROTEIN_BINDING
300	0.162773	-14.2692	GOBP_NEGATIVE_REGULATION_OF_PROTEIN_CATABOLIC_PROCESS
301	0.26352	-15.6095	GOBP_NEGATIVE_REGULATION_OF_PROTEIN_MODIFICATION_PROCESS
302	0.180977	-14.7508	GOBP_NEGATIVE_REGULATION_OF_PROTEIN_POLYMERIZATION
303	0.177424	-15.5061	GOBP_NEGATIVE_REGULATION_OF_REPRODUCTIVE_PROCESS
304	0.189178	-15.8039	GOBP_NEGATIVE_REGULATION_OF_RESPONSE_TO_EXTERNAL_STIMULUS
305	0.25283	-14.4351	GOBP_NEGATIVE_REGULATION_OF_RNA_CATABOLIC_PROCESS
306	0.243944	-14.5721	GOBP_NEGATIVE_REGULATION_OF_SMOOTH_MUSCLE_CELL_PROLIFERATION
307	0.330512	-14.5985	GOBP_NEGATIVE_REGULATION_OF_STRESS_ACTIVATED_PROTEIN_KINASE_SIGNALING_CASCADE
308	0.327812	-15.2099	GOBP_NEGATIVE_REGULATION_OF_SYNAPTIC_TRANSMISSION
309	0.212632	-16.1317	GOBP_NEGATIVE_REGULATION_OF_TRANSMEMBRANE_TRANSPORT
310	0.265782	-15.7391	GOBP_NEGATIVE_REGULATION_OF_TRANSPORTER_ACTIVITY
311	0.187572	-14.8117	GOBP_NEGATIVE_REGULATION_OF_WOUND_HEALING
312	0.181184	-16.5035	GOBP_NERVOUS_SYSTEM_PROCESS
313	0.21063	-15.4419	GOBP_NEURAL_PRECURSOR_CELL_PROLIFERATION
314	0.279049	-15.1286	GOBP_NEUROBLAST_PROLIFERATION
315	0.194474	-16.466	GOBP_NEUROGENESIS
316	0.194144	-15.3351	GOBP_NEUROINFLAMMATORY_RESPONSE
317	0.370517	-15.0161	GOBP_NEUROMUSCULAR_JUNCTION_DEVELOPMENT
318	0.251024	-16.089	GOBP_NEUROMUSCULAR_PROCESS
319	0.29599	-14.5713	GOBP_NEUROMUSCULAR_PROCESS_CONTROLLING_BALANCE
320	0.209601	-15.4272	GOBP_NEURON_APOPTOTIC_PROCESS
321	0.255068	-14.1059	GOBP_NEURON_CELLULAR_HOMEOSTASIS
322	0.181751	-15.6596	GOBP_NEURON_DEATH
323	0.183456	-16.1992	GOBP_NEURON_DEVELOPMENT
324	0.171557	-16.3846	GOBP_NEURON_DIFFERENTIATION
325	0.183197	-15.8747	GOBP_NEURON_MIGRATION
326	0.155964	-15.8836	GOBP_NEURON_PROJECTION_GUIDANCE
327	0.213148	-14.8276	GOBP_NEUROPEPTIDE_SIGNALING_PATHWAY
328	0.311835	-15.0936	GOBP_NEUROTRANSMITTER_REUPTAKE
329	0.299951	-15.1982	GOBP_NEUROTRANSMITTER_UPTAKE
330	0.223655	-14.2611	GOBP_NEUROTROPHIN_SIGNALING_PATHWAY
331	0.203241	-15.1238	GOBP_NIK_NF_KAPPAB_SIGNALING
332	0.174634	-15.9512	GOBP_NITROGEN_COMPOUND_TRANSPORT
333	0.3421	-13.3512	GOBP_NON_MOTILE_CILIUM_ASSEMBLY
334	0.326257	-15.3841	GOBP_NOREPINEPHRINE_TRANSPORT
335	0.148837	-15.5951	GOBP_NUCLEIC_ACID_PHOSPHODIESTER_BOND_HYDROLYSIS
336	0.231997	-14.6467	GOBP_NUCLEOSIDE_BISPHOSPHATE_METABOLIC_PROCESS
337	0.451799	-14.2097	GOBP_OLIGODENDROCYTE_DEVELOPMENT
338	0.406164	-14.4329	GOBP_OLIGODENDROCYTE_DIFFERENTIATION
339	0.173269	-16.0709	GOBP_ORGAN_GROWTH
340	0.180725	-15.2716	GOBP_ORGANELLE_FUSION
341	0.189317	-15.2376	GOBP_ORGANELLE_MEMBRANE_FUSION
342	0.254421	-15.338	GOBP_ORGANIC_HYDROXY_COMPOUND_METABOLIC_PROCESS
343	0.267546	-15.6238	GOBP_ORGANIC_HYDROXY_COMPOUND_TRANSPORT
344	0.1672	-15.9367	GOBP_ORGANONITROGEN_COMPOUND_BIOSYNTHETIC_PROCESS
345	0.184078	-16.3287	GOBP_ORGANONITROGEN_COMPOUND_CATABOLIC_PROCESS
346	0.217896	-15.1432	GOBP_OSTEOBLAST_DIFFERENTIATION
347	0.161059	-15.0991	GOBP_OUTFLOW_TRACT_SEPTUM_MORPHOGENESIS
348	0.193393	-15.64	GOBP_PALLIUM_DEVELOPMENT
349	0.229016	-15.3905	GOBP_PEPTIDE_TRANSPORT
350	0.213606	-15.6394	GOBP_PEPTIDYL_AMINO_ACID_MODIFICATION
351	0.19134	-14.9538	GOBP_PEPTIDYL_LYSINE_MODIFICATION
352	0.172815	-14.9112	GOBP_PEPTIDYL_THREONINE_MODIFICATION
353	0.211539	-15.943	GOBP_PHAGOCYTOSIS_RECOGNITION
354	0.260454	-15.1468	GOBP_PHENOL_CONTAINING_COMPOUND_METABOLIC_PROCESS
355	0.239901	-15.4953	GOBP_PHOSPHOLIPASE_C_ACTIVATING_G_PROTEIN_COUPLED_RECEPTOR_SIGNALING_PATHWAY
356	0.18451	-15.6235	GOBP_PHOSPHOLIPID_METABOLIC_PROCESS
357	0.227976	-15.3948	GOBP_PHOSPHOLIPID_TRANSPORT
358	0.248283	-15.0074	GOBP_PITUITARY_GLAND_DEVELOPMENT
359	0.184903	-16.9549	GOBP_PLASMA_MEMBRANE_ORGANIZATION
360	0.301735	-14.0912	GOBP_PLASMA_MEMBRANE_REPAIR
361	0.193331	-15.382	GOBP_PLATELET_AGGREGATION
362	0.188252	-15.0977	GOBP_POSITIVE_CHEMOTAXIS
363	0.366123	-14.5146	GOBP_POSITIVE_REGULATION_OF_ACUTE_INFLAMMATORY_RESPONSE
364	0.248684	-15.4484	GOBP_POSITIVE_REGULATION_OF_ADAPTIVE_IMMUNE_RESPONSE
365	0.283276	-15.4934	GOBP_POSITIVE_REGULATION_OF_AMINE_TRANSPORT
366	0.20052	-15.63	GOBP_POSITIVE_REGULATION_OF_ANION_TRANSPORT
367	0.226031	-14.1642	GOBP_POSITIVE_REGULATION_OF_AXON_EXTENSION
368	0.21158	-15.1586	GOBP_POSITIVE_REGULATION_OF_BLOOD_PRESSURE
369	0.223947	-15.2044	GOBP_POSITIVE_REGULATION_OF_CALCIUM_ION_TRANSMEMBRANE_TRANSPORT
370	0.288741	-14.2949	GOBP_POSITIVE_REGULATION_OF_CALCIUM_ION_TRANSMEMBRANE_TRANSPORTER_ACTIVITY
371	0.184262	-14.9965	GOBP_POSITIVE_REGULATION_OF_CALCIUM_ION_TRANSPORT
372	0.258838	-14.2736	GOBP_POSITIVE_REGULATION_OF_CANONICAL_WNT_SIGNALING_PATHWAY
373	0.21674	-15.745	GOBP_POSITIVE_REGULATION_OF_CATABOLIC_PROCESS
374	0.213846	-15.7826	GOBP_POSITIVE_REGULATION_OF_CELL_DEVELOPMENT
375	0.166472	-15.4763	GOBP_POSITIVE_REGULATION_OF_CELL_GROWTH
376	0.267465	-14.9347	GOBP_POSITIVE_REGULATION_OF_CELL_KILLING
377	0.182172	-15.2204	GOBP_POSITIVE_REGULATION_OF_CELL_PROJECTION_ORGANIZATION
378	0.215364	-14.6519	GOBP_POSITIVE_REGULATION_OF_CELLULAR_AMIDE_METABOLIC_PROCESS
379	0.183268	-15.8758	GOBP_POSITIVE_REGULATION_OF_CELLULAR_COMPONENT_ORGANIZATION
380	0.267616	-15.4941	GOBP_POSITIVE_REGULATION_OF_CELLULAR_PROTEIN_CATABOLIC_PROCESS
381	0.194821	-14.179	GOBP_POSITIVE_REGULATION_OF_CELLULAR_RESPONSE_TO_INSULIN_STIMULUS
382	0.379144	-14.7087	GOBP_POSITIVE_REGULATION_OF_CHEMOKINE_PRODUCTION
383	0.171774	-15.6105	GOBP_POSITIVE_REGULATION_OF_COLD_INDUCED_THERMOGENESIS
384	0.197112	-15.1082	GOBP_POSITIVE_REGULATION_OF_CYSTEINE_TYPE_ENDOPEPTIDASE_ACTIVITY
385	0.195124	-15.848	GOBP_POSITIVE_REGULATION_OF_CYTOSKELETON_ORGANIZATION
386	0.350083	-15.0482	GOBP_POSITIVE_REGULATION_OF_CYTOSOLIC_CALCIUM_ION_CONCENTRATION_INVOLVED_IN_PHOSPHOLIPASE_C_ACTIVATING_G_PROTEIN_COUPLED_SIGNALING_PATHWAY
387	0.271317	-15.6191	GOBP_POSITIVE_REGULATION_OF_DEFENSE_RESPONSE
388	0.231698	-14.7098	GOBP_POSITIVE_REGULATION_OF_DEPHOSPHORYLATION
389	0.203184	-15.7929	GOBP_POSITIVE_REGULATION_OF_ENDOCYTOSIS
390	0.241381	-15.3162	GOBP_POSITIVE_REGULATION_OF_ERK1_AND_ERK2_CASCADE
391	0.176866	-15.7178	GOBP_POSITIVE_REGULATION_OF_ESTABLISHMENT_OF_PROTEIN_LOCALIZATION
392	0.22903	-14.5	GOBP_POSITIVE_REGULATION_OF_EXOCYTOSIS
393	0.358137	-14.4466	GOBP_POSITIVE_REGULATION_OF_GLIAL_CELL_DIFFERENTIATION
394	0.295197	-14.9284	GOBP_POSITIVE_REGULATION_OF_GLIOGENESIS
395	0.203006	-15.1878	GOBP_POSITIVE_REGULATION_OF_HEMOPOIESIS
396	0.257821	-15.4382	GOBP_POSITIVE_REGULATION_OF_I_KAPPAB_KINASE_NF_KAPPAB_SIGNALING
397	0.312847	-15.3846	GOBP_POSITIVE_REGULATION_OF_INFLAMMATORY_RESPONSE
398	0.311939	-14.5704	GOBP_POSITIVE_REGULATION_OF_INTERLEUKIN_1_PRODUCTION
399	0.294823	-14.6391	GOBP_POSITIVE_REGULATION_OF_INTERLEUKIN_8_PRODUCTION
400	0.151562	-15.722	GOBP_POSITIVE_REGULATION_OF_INTRACELLULAR_TRANSPORT
401	0.250361	-15.5608	GOBP_POSITIVE_REGULATION_OF_KINASE_ACTIVITY
402	0.398465	-13.2719	GOBP_POSITIVE_REGULATION_OF_LAMELLIPODIUM_ASSEMBLY
403	0.383495	-13.3891	GOBP_POSITIVE_REGULATION_OF_LAMELLIPODIUM_ORGANIZATION
404	0.184762	-15.3116	GOBP_POSITIVE_REGULATION_OF_LEUKOCYTE_CHEMOTAXIS
405	0.199944	-15.3501	GOBP_POSITIVE_REGULATION_OF_LIPASE_ACTIVITY
406	0.269383	-15.0306	GOBP_POSITIVE_REGULATION_OF_LIPID_KINASE_ACTIVITY
407	0.184454	-15.7107	GOBP_POSITIVE_REGULATION_OF_LIPID_METABOLIC_PROCESS
408	0.539787	-13.8815	GOBP_POSITIVE_REGULATION_OF_LONG_TERM_SYNAPTIC_POTENTIATION
409	0.198785	-13.86	GOBP_POSITIVE_REGULATION_OF_MACROPHAGE_MIGRATION
410	0.269357	-14.8905	GOBP_POSITIVE_REGULATION_OF_MESENCHYMAL_CELL_PROLIFERATION
411	0.371395	-14.1927	GOBP_POSITIVE_REGULATION_OF_MICROTUBULE_POLYMERIZATION_OR_DEPOLYMERIZATION
412	0.222428	-14.5499	GOBP_POSITIVE_REGULATION_OF_MITOTIC_CELL_CYCLE
413	0.177385	-15.3929	GOBP_POSITIVE_REGULATION_OF_MUSCLE_CONTRACTION
414	0.299503	-14.8172	GOBP_POSITIVE_REGULATION_OF_MYELOID_LEUKOCYTE_DIFFERENTIATION
415	0.225913	-14.8332	GOBP_POSITIVE_REGULATION_OF_NEURAL_PRECURSOR_CELL_PROLIFERATION
416	0.228973	-15.4096	GOBP_POSITIVE_REGULATION_OF_NEUROGENESIS
417	0.247321	-14.7493	GOBP_POSITIVE_REGULATION_OF_NEURON_APOPTOTIC_PROCESS
418	0.192497	-14.8946	GOBP_POSITIVE_REGULATION_OF_NEURON_DEATH
419	0.16733	-15.5438	GOBP_POSITIVE_REGULATION_OF_NEURON_DIFFERENTIATION
420	0.22812	-14.9906	GOBP_POSITIVE_REGULATION_OF_NIK_NF_KAPPAB_SIGNALING
421	0.162153	-15.8889	GOBP_POSITIVE_REGULATION_OF_ORGANELLE_ORGANIZATION
422	0.205656	-14.6365	GOBP_POSITIVE_REGULATION_OF_OSSIFICATION
423	0.20253	-15.0254	GOBP_POSITIVE_REGULATION_OF_OXIDOREDUCTASE_ACTIVITY
424	0.187472	-15.5689	GOBP_POSITIVE_REGULATION_OF_PEPTIDASE_ACTIVITY
425	0.201603	-15.0251	GOBP_POSITIVE_REGULATION_OF_PEPTIDE_SECRETION
426	0.25896	-15.3743	GOBP_POSITIVE_REGULATION_OF_PEPTIDYL_TYROSINE_PHOSPHORYLATION
427	0.224081	-15.1306	GOBP_POSITIVE_REGULATION_OF_PHAGOCYTOSIS
428	0.235844	-14.8045	GOBP_POSITIVE_REGULATION_OF_PHOSPHOLIPASE_ACTIVITY
429	0.246175	-14.6638	GOBP_POSITIVE_REGULATION_OF_PLASMA_MEMBRANE_BOUNDED_CELL_PROJECTION_ASSEMBLY
430	0.469472	-14.0783	GOBP_POSITIVE_REGULATION_OF_PROTEASOMAL_UBIQUITIN_DEPENDENT_PROTEIN_CATABOLIC_PROCESS
431	0.201378	-14.489	GOBP_POSITIVE_REGULATION_OF_PROTEIN_BINDING
432	0.222095	-15.7535	GOBP_POSITIVE_REGULATION_OF_PROTEIN_CATABOLIC_PROCESS
433	0.35075	-13.9707	GOBP_POSITIVE_REGULATION_OF_PROTEIN_DEPHOSPHORYLATION
434	0.239036	-15.6792	GOBP_POSITIVE_REGULATION_OF_PROTEIN_KINASE_ACTIVITY
435	0.281314	-14.6917	GOBP_POSITIVE_REGULATION_OF_PROTEIN_KINASE_B_SIGNALING
436	0.188868	-15.6942	GOBP_POSITIVE_REGULATION_OF_PROTEIN_LOCALIZATION
437	0.231129	-14.5932	GOBP_POSITIVE_REGULATION_OF_PROTEIN_LOCALIZATION_TO_CELL_PERIPHERY
438	0.207539	-14.1602	GOBP_POSITIVE_REGULATION_OF_PROTEIN_LOCALIZATION_TO_NUCLEUS
439	0.205644	-15.0202	GOBP_POSITIVE_REGULATION_OF_PROTEIN_SECRETION
440	0.282509	-15.4728	GOBP_POSITIVE_REGULATION_OF_PROTEOLYSIS_INVOLVED_IN_CELLULAR_PROTEIN_CATABOLIC_PROCESS
441	0.246966	-14.4214	GOBP_POSITIVE_REGULATION_OF_REACTIVE_OXYGEN_SPECIES_METABOLIC_PROCESS
442	0.184473	-15.6751	GOBP_POSITIVE_REGULATION_OF_SECRETION
443	0.264066	-14.1156	GOBP_POSITIVE_REGULATION_OF_SIGNAL_TRANSDUCTION_BY_P53_CLASS_MEDIATOR
444	0.168886	-15.3565	GOBP_POSITIVE_REGULATION_OF_SMALL_MOLECULE_METABOLIC_PROCESS
445	0.2056	-14.6599	GOBP_POSITIVE_REGULATION_OF_SMOOTH_MUSCLE_CELL_PROLIFERATION
446	0.305705	-14.233	GOBP_POSITIVE_REGULATION_OF_SMOOTHENED_SIGNALING_PATHWAY
447	0.28629	-13.9988	GOBP_POSITIVE_REGULATION_OF_SODIUM_ION_TRANSPORT
448	0.228801	-14.4827	GOBP_POSITIVE_REGULATION_OF_SUBSTRATE_ADHESION_DEPENDENT_CELL_SPREADING
449	0.310732	-15.5545	GOBP_POSITIVE_REGULATION_OF_SYNAPTIC_TRANSMISSION
450	0.378891	-14.8356	GOBP_POSITIVE_REGULATION_OF_SYNAPTIC_TRANSMISSION_GLUTAMATERGIC
451	0.248418	-15.5549	GOBP_POSITIVE_REGULATION_OF_TRANSFERASE_ACTIVITY
452	0.221157	-15.2562	GOBP_POSITIVE_REGULATION_OF_TRANSPORTER_ACTIVITY
453	0.2935	-15.3761	GOBP_POSITIVE_REGULATION_OF_UBIQUITIN_DEPENDENT_PROTEIN_CATABOLIC_PROCESS
454	0.233257	-15.1757	GOBP_POSITIVE_REGULATION_OF_VASCULATURE_DEVELOPMENT
455	0.199876	-14.6888	GOBP_POSITIVE_REGULATION_OF_VASOCONSTRICTION
456	0.449834	-14.1449	GOBP_POSTSYNAPTIC_MEMBRANE_ORGANIZATION
457	0.183002	-15.1156	GOBP_POSTTRANSCRIPTIONAL_REGULATION_OF_GENE_EXPRESSION
458	0.263661	-15.4873	GOBP_PROCESS_UTILIZING_AUTOPHAGIC_MECHANISM
459	0.239726	-15.5566	GOBP_PRODUCTION_OF_MOLECULAR_MEDIATOR_INVOLVED_IN_INFLAMMATORY_RESPONSE
460	0.192957	-15.7376	GOBP_PROGRAMMED_CELL_DEATH
461	0.279613	-14.9965	GOBP_PROTEASOMAL_PROTEIN_CATABOLIC_PROCESS
462	0.166027	-15.8465	GOBP_PROTEIN_CATABOLIC_PROCESS
463	0.163885	-14.8556	GOBP_PROTEIN_CONTAINING_COMPLEX_DISASSEMBLY
464	0.16529	-15.6886	GOBP_PROTEIN_CONTAINING_COMPLEX_ORGANIZATION
465	0.180418	-14.9087	GOBP_PROTEIN_DEPOLYMERIZATION
466	0.305168	-14.5948	GOBP_PROTEIN_EXIT_FROM_ENDOPLASMIC_RETICULUM
467	0.289645	-13.9864	GOBP_PROTEIN_INSERTION_INTO_MEMBRANE
468	0.456863	-13.9336	GOBP_PROTEIN_K48_LINKED_UBIQUITINATION
469	0.228128	-15.6966	GOBP_PROTEIN_KINASE_B_SIGNALING
470	0.217479	-15.352	GOBP_PROTEIN_LOCALIZATION_TO_CELL_SURFACE
471	0.331633	-13.861	GOBP_PROTEIN_LOCALIZATION_TO_ENDOPLASMIC_RETICULUM
472	0.266832	-13.6875	GOBP_PROTEIN_LOCALIZATION_TO_MITOCHONDRION
473	0.219022	-14.8788	GOBP_PROTEIN_LOCALIZATION_TO_ORGANELLE
474	0.161455	-15.6152	GOBP_PROTEIN_LOCALIZATION_TO_PLASMA_MEMBRANE
475	0.167784	-16.1579	GOBP_PROTEIN_MATURATION
476	0.213948	-15.8017	GOBP_PROTEIN_MODIFICATION_BY_SMALL_PROTEIN_CONJUGATION_OR_REMOVAL
477	0.310883	-14.9005	GOBP_PROTEIN_POLYUBIQUITINATION
478	0.274233	-13.6607	GOBP_PROTEIN_TARGETING_TO_MITOCHONDRION
479	0.449345	-13.7198	GOBP_PROTEIN_TRANSMEMBRANE_TRANSPORT
480	0.162406	-16.5915	GOBP_PROTEOLYSIS
481	0.244799	-14.7719	GOBP_PURINE_CONTAINING_COMPOUND_BIOSYNTHETIC_PROCESS
482	0.184788	-15.564	GOBP_RAS_PROTEIN_SIGNAL_TRANSDUCTION
483	0.199758	-14.6549	GOBP_REACTIVE_NITROGEN_SPECIES_METABOLIC_PROCESS
484	0.257217	-14.7292	GOBP_REACTIVE_OXYGEN_SPECIES_METABOLIC_PROCESS
485	0.354564	-14.5003	GOBP_RECEPTOR_CLUSTERING
486	0.223829	-15.9052	GOBP_RECEPTOR_INTERNALIZATION
487	0.218568	-14.4037	GOBP_RECEPTOR_LOCALIZATION_TO_SYNAPSE
488	0.220344	-15.9249	GOBP_REGULATED_EXOCYTOSIS
489	0.265301	-14.0163	GOBP_REGULATION_OF_ACTIN_CYTOSKELETON_REORGANIZATION
490	0.210744	-14.9011	GOBP_REGULATION_OF_ACTIN_FILAMENT_BASED_MOVEMENT
491	0.160645	-15.6218	GOBP_REGULATION_OF_ACTIN_FILAMENT_BASED_PROCESS
492	0.230384	-14.7038	GOBP_REGULATION_OF_ACTIN_FILAMENT_LENGTH
493	0.203607	-15.4629	GOBP_REGULATION_OF_ACTOMYOSIN_STRUCTURE_ORGANIZATION
494	0.296134	-15.1515	GOBP_REGULATION_OF_ACUTE_INFLAMMATORY_RESPONSE
495	0.140091	-13.6821	GOBP_REGULATION_OF_ALTERNATIVE_MRNA_SPLICING_VIA_SPLICEOSOME
496	0.277712	-14.5138	GOBP_REGULATION_OF_AMINO_ACID_TRANSPORT
497	0.511078	-13.4587	GOBP_REGULATION_OF_AMYLOID_PRECURSOR_PROTEIN_CATABOLIC_PROCESS
498	0.168591	-15.8655	GOBP_REGULATION_OF_ANATOMICAL_STRUCTURE_SIZE
499	0.502271	-12.9692	GOBP_REGULATION_OF_ARP2_3_COMPLEX_MEDIATED_ACTIN_NUCLEATION
500	0.228032	-15.4587	GOBP_REGULATION_OF_AXONOGENESIS
501	0.16506	-15.2567	GOBP_REGULATION_OF_BINDING
502	0.318985	-14.0452	GOBP_REGULATION_OF_BIOMINERALIZATION
503	0.173528	-15.5212	GOBP_REGULATION_OF_BLOOD_CIRCULATION
504	0.166706	-15.9385	GOBP_REGULATION_OF_BLOOD_PRESSURE
505	0.192146	-15.1575	GOBP_REGULATION_OF_BMP_SIGNALING_PATHWAY
506	0.320399	-13.9976	GOBP_REGULATION_OF_BONE_MINERALIZATION
507	0.223931	-14.6086	GOBP_REGULATION_OF_CALCIUM_ION_DEPENDENT_EXOCYTOSIS
508	0.255174	-16.1956	GOBP_REGULATION_OF_CALCIUM_ION_TRANSMEMBRANE_TRANSPORT
509	0.19727	-15.7727	GOBP_REGULATION_OF_CALCIUM_ION_TRANSMEMBRANE_TRANSPORTER_ACTIVITY
510	0.270581	-15.6177	GOBP_REGULATION_OF_CALCIUM_ION_TRANSPORT
511	0.162716	-15.5611	GOBP_REGULATION_OF_CATABOLIC_PROCESS
512	0.202192	-15.1777	GOBP_REGULATION_OF_CELL_ADHESION_MEDIATED_BY_INTEGRIN
513	0.158991	-16.1361	GOBP_REGULATION_OF_CELL_DIFFERENTIATION
514	0.162515	-15.216	GOBP_REGULATION_OF_CELL_MORPHOGENESIS_INVOLVED_IN_DIFFERENTIATION
515	0.201077	-14.7782	GOBP_REGULATION_OF_CELL_PROJECTION_ASSEMBLY
516	0.213705	-15.3212	GOBP_REGULATION_OF_CELL_PROJECTION_ORGANIZATION
517	0.17468	-15.3141	GOBP_REGULATION_OF_CELL_SIZE
518	0.215074	-14.9673	GOBP_REGULATION_OF_CELL_SUBSTRATE_JUNCTION_ORGANIZATION
519	0.177326	-15.9675	GOBP_REGULATION_OF_CELLULAR_COMPONENT_BIOGENESIS
520	0.173557	-15.328	GOBP_REGULATION_OF_CELLULAR_COMPONENT_SIZE
521	0.22338	-15.4427	GOBP_REGULATION_OF_CELLULAR_MACROMOLECULE_BIOSYNTHETIC_PROCESS
522	0.176709	-15.2282	GOBP_REGULATION_OF_CELLULAR_PH
523	0.176751	-15.7477	GOBP_REGULATION_OF_CELLULAR_RESPONSE_TO_STRESS
524	0.179154	-15.615	GOBP_REGULATION_OF_CHONDROCYTE_DIFFERENTIATION
525	0.19402	-15.5337	GOBP_REGULATION_OF_CYSTEINE_TYPE_ENDOPEPTIDASE_ACTIVITY
526	0.176908	-16.444	GOBP_REGULATION_OF_CYTOSOLIC_CALCIUM_ION_CONCENTRATION
527	0.28931	-14.987	GOBP_REGULATION_OF_DEPHOSPHORYLATION
528	0.234048	-14.7829	GOBP_REGULATION_OF_DNA_BINDING
529	0.227205	-15.3753	GOBP_REGULATION_OF_DNA_BINDING_TRANSCRIPTION_FACTOR_ACTIVITY
530	0.237775	-15.0906	GOBP_REGULATION_OF_EPITHELIAL_CELL_DIFFERENTIATION
531	0.224416	-16.1607	GOBP_REGULATION_OF_ESTABLISHMENT_OF_PROTEIN_LOCALIZATION
532	0.399271	-13.6053	GOBP_REGULATION_OF_ESTABLISHMENT_OF_PROTEIN_LOCALIZATION_TO_MITOCHONDRION
533	0.319578	-15.2258	GOBP_REGULATION_OF_EXCRETION
534	0.241887	-15.6565	GOBP_REGULATION_OF_EXOCYTOSIS
535	0.202447	-15.327	GOBP_REGULATION_OF_EXTRINSIC_APOPTOTIC_SIGNALING_PATHWAY
536	0.181706	-14.4161	GOBP_REGULATION_OF_FILOPODIUM_ASSEMBLY
537	0.326913	-14.5117	GOBP_REGULATION_OF_GLIAL_CELL_DIFFERENTIATION
538	0.222424	-15.0026	GOBP_REGULATION_OF_GRANULOCYTE_CHEMOTAXIS
539	0.154879	-16.5606	GOBP_REGULATION_OF_GROWTH
540	0.170872	-15.8945	GOBP_REGULATION_OF_HORMONE_LEVELS
541	0.236285	-15.313	GOBP_REGULATION_OF_HORMONE_SECRETION
542	0.247881	-16.0805	GOBP_REGULATION_OF_INFLAMMATORY_RESPONSE
543	0.251147	-15.3134	GOBP_REGULATION_OF_INFLAMMATORY_RESPONSE_TO_ANTIGENIC_STIMULUS
544	0.220431	-15.0707	GOBP_REGULATION_OF_INSULIN_SECRETION
545	0.2059	-14.7535	GOBP_REGULATION_OF_INSULIN_SECRETION_INVOLVED_IN_CELLULAR_RESPONSE_TO_GLUCOSE_STIMULUS
546	0.204764	-16.0829	GOBP_REGULATION_OF_INTRACELLULAR_TRANSPORT
547	0.23582	-15.3353	GOBP_REGULATION_OF_JNK_CASCADE
548	0.377017	-13.519	GOBP_REGULATION_OF_LAMELLIPODIUM_ASSEMBLY
549	0.359426	-13.6006	GOBP_REGULATION_OF_LAMELLIPODIUM_ORGANIZATION
550	0.248395	-14.9784	GOBP_REGULATION_OF_LEUKOCYTE_MEDIATED_CYTOTOXICITY
551	0.181205	-15.3583	GOBP_REGULATION_OF_LIPASE_ACTIVITY
552	0.43877	-14.246	GOBP_REGULATION_OF_LONG_TERM_SYNAPTIC_POTENTIATION
553	0.255563	-14.3809	GOBP_REGULATION_OF_MACROAUTOPHAGY
554	0.203832	-14.625	GOBP_REGULATION_OF_MACROPHAGE_ACTIVATION
555	0.194468	-13.8872	GOBP_REGULATION_OF_MACROPHAGE_CHEMOTAXIS
556	0.189675	-14.4177	GOBP_REGULATION_OF_MACROPHAGE_MIGRATION
557	0.189674	-14.7693	GOBP_REGULATION_OF_MEIOTIC_CELL_CYCLE
558	0.214768	-14.9482	GOBP_REGULATION_OF_MEMBRANE_PERMEABILITY
559	0.366577	-14.3059	GOBP_REGULATION_OF_MICROTUBULE_POLYMERIZATION
560	0.300666	-14.8517	GOBP_REGULATION_OF_MITOCHONDRIAL_MEMBRANE_POTENTIAL
561	0.237037	-15.2589	GOBP_REGULATION_OF_MITOCHONDRION_ORGANIZATION
562	0.231887	-15.0679	GOBP_REGULATION_OF_MONONUCLEAR_CELL_MIGRATION
563	0.189099	-15.2962	GOBP_REGULATION_OF_MORPHOGENESIS_OF_AN_EPITHELIUM
564	0.155539	-15.5683	GOBP_REGULATION_OF_MRNA_METABOLIC_PROCESS
565	0.12581	-13.8909	GOBP_REGULATION_OF_MRNA_PROCESSING
566	0.129657	-13.8372	GOBP_REGULATION_OF_MRNA_SPLICING_VIA_SPLICEOSOME
567	0.191341	-15.999	GOBP_REGULATION_OF_MULTICELLULAR_ORGANISMAL_DEVELOPMENT
568	0.35078	-14.7196	GOBP_REGULATION_OF_MYELINATION
569	0.240916	-15.2668	GOBP_REGULATION_OF_NEURAL_PRECURSOR_CELL_PROLIFERATION
570	0.15371	-16.0048	GOBP_REGULATION_OF_NEURON_DIFFERENTIATION
571	0.194265	-15.4189	GOBP_REGULATION_OF_NEURON_PROJECTION_DEVELOPMENT
572	0.288371	-15.0613	GOBP_REGULATION_OF_NEUTROPHIL_MIGRATION
573	0.260016	-14.4272	GOBP_REGULATION_OF_NITRIC_OXIDE_METABOLIC_PROCESS
574	0.255586	-15.2586	GOBP_REGULATION_OF_NUCLEOCYTOPLASMIC_TRANSPORT
575	0.351134	-14.2347	GOBP_REGULATION_OF_OLIGODENDROCYTE_DIFFERENTIATION
576	0.198453	-15.8176	GOBP_REGULATION_OF_ORGANIC_ACID_TRANSPORT
577	0.272691	-14.298	GOBP_REGULATION_OF_OSSIFICATION
578	0.256616	-15.3148	GOBP_REGULATION_OF_OXIDATIVE_STRESS_INDUCED_CELL_DEATH
579	0.163141	-13.8769	GOBP_REGULATION_OF_OXIDATIVE_STRESS_INDUCED_INTRINSIC_APOPTOTIC_SIGNALING_PATHWAY
580	0.180016	-15.6888	GOBP_REGULATION_OF_PEPTIDASE_ACTIVITY
581	0.263963	-15.2979	GOBP_REGULATION_OF_PEPTIDE_TRANSPORT
582	0.24447	-15.3019	GOBP_REGULATION_OF_PEPTIDYL_TYROSINE_PHOSPHORYLATION
583	0.155836	-15.4301	GOBP_REGULATION_OF_PH
584	0.180241	-14.8536	GOBP_REGULATION_OF_PHAGOCYTOSIS
585	0.223256	-14.8458	GOBP_REGULATION_OF_PHOSPHOLIPASE_ACTIVITY
586	0.227643	-14.7789	GOBP_REGULATION_OF_PHOSPHOLIPASE_C_ACTIVITY
587	0.40659	-14.255	GOBP_REGULATION_OF_PHOSPHOPROTEIN_PHOSPHATASE_ACTIVITY
588	0.198198	-16.242	GOBP_REGULATION_OF_PHOSPHORUS_METABOLIC_PROCESS
589	0.174158	-14.8704	GOBP_REGULATION_OF_PROTEIN_BINDING
590	0.1867	-15.7633	GOBP_REGULATION_OF_PROTEIN_CATABOLIC_PROCESS
591	0.207644	-14.3941	GOBP_REGULATION_OF_PROTEIN_CONTAINING_COMPLEX_DISASSEMBLY
592	0.3899	-14.35	GOBP_REGULATION_OF_PROTEIN_DEPHOSPHORYLATION
593	0.204701	-14.4761	GOBP_REGULATION_OF_PROTEIN_DEPOLYMERIZATION
594	0.233261	-15.7253	GOBP_REGULATION_OF_PROTEIN_KINASE_ACTIVITY
595	0.192891	-16.3393	GOBP_REGULATION_OF_PROTEIN_LOCALIZATION
596	0.212951	-14.7967	GOBP_REGULATION_OF_PROTEIN_LOCALIZATION_TO_CELL_PERIPHERY
597	0.249321	-14.8417	GOBP_REGULATION_OF_PROTEIN_LOCALIZATION_TO_MEMBRANE
598	0.195908	-14.7028	GOBP_REGULATION_OF_PROTEIN_LOCALIZATION_TO_NUCLEUS
599	0.213453	-14.7707	GOBP_REGULATION_OF_PROTEIN_LOCALIZATION_TO_PLASMA_MEMBRANE
600	0.217666	-16.2038	GOBP_REGULATION_OF_PROTEIN_MODIFICATION_PROCESS
601	0.2882	-14.5315	GOBP_REGULATION_OF_PROTEIN_STABILITY
602	0.183628	-15.9469	GOBP_REGULATION_OF_PROTEOLYSIS
603	0.255344	-14.5399	GOBP_REGULATION_OF_REACTIVE_OXYGEN_SPECIES_METABOLIC_PROCESS
604	0.262953	-15.2881	GOBP_REGULATION_OF_RECEPTOR_MEDIATED_ENDOCYTOSIS
605	0.250041	-15.6763	GOBP_REGULATION_OF_REGULATED_SECRETORY_PATHWAY
606	0.217957	-15.1746	GOBP_REGULATION_OF_RELEASE_OF_SEQUESTERED_CALCIUM_ION_INTO_CYTOSOL
607	0.277693	-15.6329	GOBP_REGULATION_OF_RENAL_SYSTEM_PROCESS
608	0.18029	-16.1868	GOBP_REGULATION_OF_RESPONSE_TO_EXTERNAL_STIMULUS
609	0.20899	-15.3405	GOBP_REGULATION_OF_RESPONSE_TO_OXIDATIVE_STRESS
610	0.129435	-14.655	GOBP_REGULATION_OF_RNA_SPLICING
611	0.1819	-16.4175	GOBP_REGULATION_OF_SECRETION
612	0.161075	-15.9672	GOBP_REGULATION_OF_SMALL_GTPASE_MEDIATED_SIGNAL_TRANSDUCTION
613	0.256597	-14.9842	GOBP_REGULATION_OF_SMOOTH_MUSCLE_CONTRACTION
614	0.198178	-15.6365	GOBP_REGULATION_OF_STRESS_ACTIVATED_PROTEIN_KINASE_SIGNALING_CASCADE
615	0.194532	-15.2373	GOBP_REGULATION_OF_STRIATED_MUSCLE_CONTRACTION
616	0.218744	-14.6137	GOBP_REGULATION_OF_SUBSTRATE_ADHESION_DEPENDENT_CELL_SPREADING
617	0.357216	-14.1493	GOBP_REGULATION_OF_SUPEROXIDE_ANION_GENERATION
618	0.381035	-14.7019	GOBP_REGULATION_OF_SYNAPTIC_TRANSMISSION_GLUTAMATERGIC
619	0.411134	-14.4114	GOBP_REGULATION_OF_SYNAPTIC_VESICLE_EXOCYTOSIS
620	0.194619	-15.9434	GOBP_REGULATION_OF_SYSTEM_PROCESS
621	0.181373	-15.2765	GOBP_REGULATION_OF_SYSTEMIC_ARTERIAL_BLOOD_PRESSURE_BY_HORMONE
622	0.158264	-15.576	GOBP_REGULATION_OF_SYSTEMIC_ARTERIAL_BLOOD_PRESSURE_MEDIATED_BY_A_CHEMICAL_SIGNAL
623	0.250944	-15.6385	GOBP_REGULATION_OF_TRANSFERASE_ACTIVITY
624	0.193	-15.6245	GOBP_REGULATION_OF_TUBE_SIZE
625	0.225032	-15.6486	GOBP_REGULATION_OF_VASCULAR_PERMEABILITY
626	0.219802	-15.4958	GOBP_REGULATION_OF_VASCULATURE_DEVELOPMENT
627	0.167624	-14.9827	GOBP_REGULATION_OF_VASOCONSTRICTION
628	0.3361	-14.8809	GOBP_REGULATION_OF_VIRAL_ENTRY_INTO_HOST_CELL
629	0.249569	-14.4608	GOBP_RELAXATION_OF_MUSCLE
630	0.184907	-16.1585	GOBP_RENAL_SYSTEM_PROCESS
631	0.323058	-15.17	GOBP_RENAL_TUBULAR_SECRETION
632	0.232795	-14.3231	GOBP_RESPIRATORY_BURST
633	0.162953	-16.3008	GOBP_RESPONSE_TO_ABIOTIC_STIMULUS
634	0.214168	-14.4124	GOBP_RESPONSE_TO_ACIDIC_PH
635	0.314338	-14.9421	GOBP_RESPONSE_TO_ALKALOID
636	0.307464	-15.7743	GOBP_RESPONSE_TO_AMINE
637	0.368407	-15.125	GOBP_RESPONSE_TO_AMPHETAMINE
638	0.231762	-14.4251	GOBP_RESPONSE_TO_AMYLOID_BETA
639	0.291899	-15.1991	GOBP_RESPONSE_TO_AXON_INJURY
640	0.186899	-14.8559	GOBP_RESPONSE_TO_BMP
641	0.147519	-15.6394	GOBP_RESPONSE_TO_CALCIUM_ION
642	0.200803	-15.3907	GOBP_RESPONSE_TO_CARBOHYDRATE
643	0.332981	-15.1003	GOBP_RESPONSE_TO_COCAINE
644	0.262552	-14.6712	GOBP_RESPONSE_TO_COLD
645	0.18858	-15.2033	GOBP_RESPONSE_TO_CORTICOSTEROID
646	0.420046	-13.936	GOBP_RESPONSE_TO_DOPAMINE
647	0.181813	-16.0495	GOBP_RESPONSE_TO_ENDOGENOUS_STIMULUS
648	0.24092	-14.9573	GOBP_RESPONSE_TO_ENDOPLASMIC_RETICULUM_STRESS
649	0.216315	-14.9672	GOBP_RESPONSE_TO_ESTRADIOL
650	0.230187	-14.7222	GOBP_RESPONSE_TO_ETHANOL
651	0.161143	-15.7993	GOBP_RESPONSE_TO_EXTRACELLULAR_STIMULUS
652	0.269964	-15.9155	GOBP_RESPONSE_TO_FATTY_ACID
653	0.207455	-15.4952	GOBP_RESPONSE_TO_HYDROGEN_PEROXIDE
654	0.206124	-15.1584	GOBP_RESPONSE_TO_INSULIN
655	0.219894	-15.0989	GOBP_RESPONSE_TO_KETONE
656	0.181049	-16.1269	GOBP_RESPONSE_TO_LIPID
657	0.211163	-16.026	GOBP_RESPONSE_TO_MOLECULE_OF_BACTERIAL_ORIGIN
658	0.226561	-14.9246	GOBP_RESPONSE_TO_MONOSACCHARIDE
659	0.264812	-15.3305	GOBP_RESPONSE_TO_NICOTINE
660	0.230006	-14.8536	GOBP_RESPONSE_TO_NUTRIENT
661	0.202285	-15.1596	GOBP_RESPONSE_TO_OSMOTIC_STRESS
662	0.190931	-14.8911	GOBP_RESPONSE_TO_PAIN
663	0.192078	-15.5988	GOBP_RESPONSE_TO_PEPTIDE
664	0.198914	-15.4662	GOBP_RESPONSE_TO_PH
665	0.222772	-15.0158	GOBP_RESPONSE_TO_PROGESTERONE
666	0.188897	-15.4041	GOBP_RESPONSE_TO_REACTIVE_OXYGEN_SPECIES
667	0.201004	-15.4472	GOBP_RESPONSE_TO_STEROID_HORMONE
668	0.151612	-16.0092	GOBP_RESPONSE_TO_TEMPERATURE_STIMULUS
669	0.180414	-14.7549	GOBP_RESPONSE_TO_TOPOLOGICALLY_INCORRECT_PROTEIN
670	0.206891	-16.1163	GOBP_RESPONSE_TO_XENOBIOTIC_STIMULUS
671	0.320068	-13.9899	GOBP_RETROGRADE_AXONAL_TRANSPORT
672	0.499236	-13.1324	GOBP_RETROGRADE_TRANSPORT_ENDOSOME_TO_GOLGI
673	0.202046	-15.0899	GOBP_RHYTHMIC_PROCESS
674	0.2555	-14.7406	GOBP_RIBOSE_PHOSPHATE_BIOSYNTHETIC_PROCESS
675	0.230409	-15.3536	GOBP_RIBOSE_PHOSPHATE_METABOLIC_PROCESS
676	0.218577	-14.4527	GOBP_RNA_PHOSPHODIESTER_BOND_HYDROLYSIS
677	0.265185	-14.5888	GOBP_RNA_PHOSPHODIESTER_BOND_HYDROLYSIS_ENDONUCLEOLYTIC
678	0.206631	-14.5783	GOBP_RNA_SPLICING
679	0.227981	-14.176	GOBP_RNA_SPLICING_VIA_TRANSESTERIFICATION_REACTIONS
680	0.209242	-15.363	GOBP_SARCOMERE_ORGANIZATION
681	0.173725	-16.297	GOBP_SECRETION
682	0.199872	-16.2851	GOBP_SENSORY_PERCEPTION
683	0.186618	-16.2422	GOBP_SENSORY_PERCEPTION_OF_MECHANICAL_STIMULUS
684	0.176305	-15.437	GOBP_SENSORY_PERCEPTION_OF_PAIN
685	0.248977	-15.5315	GOBP_SEQUESTERING_OF_CALCIUM_ION
686	0.169636	-15.9649	GOBP_SMALL_MOLECULE_CATABOLIC_PROCESS
687	0.190853	-15.7505	GOBP_SMALL_MOLECULE_METABOLIC_PROCESS
688	0.286522	-14.4042	GOBP_SMOOTH_MUSCLE_CELL_MIGRATION
689	0.199303	-15.7497	GOBP_SMOOTH_MUSCLE_CONTRACTION
690	0.245111	-14.737	GOBP_SMOOTHENED_SIGNALING_PATHWAY
691	0.271619	-15.2082	GOBP_SODIUM_ION_HOMEOSTASIS
692	0.197836	-15.2402	GOBP_SODIUM_ION_TRANSMEMBRANE_TRANSPORT
693	0.178756	-15.3847	GOBP_SODIUM_ION_TRANSPORT
694	0.351472	-13.8714	GOBP_SOMATIC_DIVERSIFICATION_OF_IMMUNE_RECEPTORS
695	0.37014	-13.7363	GOBP_SOMATIC_DIVERSIFICATION_OF_IMMUNOGLOBULINS
696	0.222593	-15.0408	GOBP_SPERM_EGG_RECOGNITION
697	0.222765	-14.3783	GOBP_SPINAL_CORD_DEVELOPMENT
698	0.265932	-14.3038	GOBP_SPINDLE_LOCALIZATION
699	0.259091	-15.0188	GOBP_STEROID_METABOLIC_PROCESS
700	0.181788	-16.0059	GOBP_STRESS_ACTIVATED_PROTEIN_KINASE_SIGNALING_CASCADE
701	0.285786	-13.5573	GOBP_STRESS_GRANULE_ASSEMBLY
702	0.1918	-15.5746	GOBP_STRIATED_MUSCLE_CELL_DEVELOPMENT
703	0.196442	-15.9565	GOBP_STRIATED_MUSCLE_CONTRACTION
704	0.205524	-15.2439	GOBP_SULFUR_COMPOUND_METABOLIC_PROCESS
705	0.238873	-14.422	GOBP_SUPEROXIDE_ANION_GENERATION
706	0.269479	-14.3881	GOBP_SUPEROXIDE_METABOLIC_PROCESS
707	0.229156	-15.3529	GOBP_SYNAPTIC_TRANSMISSION_CHOLINERGIC
708	0.376264	-14.7091	GOBP_SYNAPTIC_TRANSMISSION_GLUTAMATERGIC
709	0.343852	-14.7537	GOBP_SYNAPTIC_VESICLE_EXOCYTOSIS
710	0.280344	-15.0053	GOBP_T_CELL_MEDIATED_CYTOTOXICITY
711	0.152581	-16.3998	GOBP_TAXIS
712	0.199545	-15.7813	GOBP_TELENCEPHALON_DEVELOPMENT
713	0.227972	-15.7995	GOBP_TEMPERATURE_HOMEOSTASIS
714	0.246468	-14.4813	GOBP_THIOESTER_METABOLIC_PROCESS
715	0.197226	-13.7591	GOBP_TRANSLATIONAL_INITIATION
716	0.221895	-14.7267	GOBP_TRANSMISSION_OF_NERVE_IMPULSE
717	0.18804	-15.9744	GOBP_TUBE_DEVELOPMENT
718	0.416778	-13.502	GOBP_UBIQUITIN_DEPENDENT_ERAD_PATHWAY
719	0.250447	-14.2357	GOBP_VACUOLAR_TRANSPORT
720	0.238194	-14.8907	GOBP_VASCULAR_ENDOTHELIAL_GROWTH_FACTOR_PRODUCTION
721	0.258331	-14.4403	GOBP_VASCULOGENESIS
722	0.173105	-15.0591	GOBP_VASOCONSTRICTION
723	0.181059	-14.4196	GOBP_VERY_LONG_CHAIN_FATTY_ACID_METABOLIC_PROCESS
724	0.284363	-14.2097	GOBP_VESICLE_BUDDING_FROM_MEMBRANE
725	0.33353	-13.9064	GOBP_VESICLE_TARGETING
726	0.344249	-13.8452	GOBP_VESICLE_TARGETING_TO_FROM_OR_WITHIN_GOLGI
727	0.230977	-15.0736	GOBP_VIRAL_LIFE_CYCLE

## Sheet: SupFig3
	gene.set	kld	gene.set.length	rkld.mean	rkld.sd	p.value	p.adj	set.category	nlogp
5000.gene.3ct.dp1.1	cell1.strong	-0.336153	37	-5.66949	0.379246	3.20491215706231e-45	5.76884188271216e-44	signal	44.4942
5000.gene.3ct.dp1.2	cell1.medium	-0.655548	44	-5.80959	0.438992	3.94596085652063e-32	1.42054590834743e-31	signal	31.4038
5000.gene.3ct.dp1.3	cell1.weak	-0.828279	54	-6.05935	0.380383	2.47313257015976e-43	2.22581931314378e-42	signal	42.6068
5000.gene.3ct.dp1.4	cell2.strong	-1.42789	44	-5.82641	0.408921	2.76443518214511e-27	7.10854761123028e-27	signal	26.5584
5000.gene.3ct.dp1.5	cell2.medium	-1.04146	37	-5.62526	0.386412	9.27314123662862e-33	4.17291355648288e-32	signal	32.0328
5000.gene.3ct.dp1.6	cell2.weak	-1.55632	38	-5.64461	0.378112	1.50396094254323e-27	4.51188282762969e-27	signal	26.8228
5000.gene.3ct.dp1.7	cell3.strong	-1.3698	44	-5.85903	0.429782	7.69291117733679e-26	1.53858223546736e-25	signal	25.1139
5000.gene.3ct.dp1.8	cell3.medium	-1.27365	55	-6.10112	0.38614	3.64554941089897e-36	2.18732964653938e-35	signal	35.4382
5000.gene.3ct.dp1.9	cell3.weak	-1.51253	49	-6.02336	0.420461	3.74749465605274e-27	8.43186297611867e-27	signal	26.4263
5000.gene.3ct.dp1.10	random.set_1	-5.35404	49	-5.97502	0.431122	0.0748769	0.134778	random	1.12565
5000.gene.3ct.dp1.11	random.set_2	-5.38608	37	-5.68419	0.437453	0.247794	0.37169	random	0.60591
5000.gene.3ct.dp1.12	random.set_3	-5.30454	37	-5.69644	0.395023	0.160573	0.262755	random	0.794329
5000.gene.3ct.dp1.13	random.set_4	-5.99237	55	-6.13848	0.454019	0.373794	0.480592	random	0.427368
5000.gene.3ct.dp1.14	random.set_5	-5.97976	44	-5.89079	0.399616	0.588093	0.648652	random	0.230554
5000.gene.3ct.dp1.15	random.set_6	-5.81551	37	-5.70111	0.399799	0.612616	0.648652	random	0.212812
5000.gene.3ct.dp1.16	random.set_7	-6.09754	54	-6.0265	0.426804	0.566099	0.648652	random	0.247108
5000.gene.3ct.dp1.17	random.set_8	-5.70408	44	-5.88458	0.417828	0.332873	0.460902	random	0.477721
5000.gene.3ct.dp1.18	random.set_9	-6.16131	37	-5.71773	0.526513	0.800242	0.800242	random	0.0967788
5000.gene.3ct.dp2.1	cell1.strong	-0.990507	37	-5.60651	0.473345	9.05443908343973e-23	3.46229396450384e-22	signal	22.0431
5000.gene.3ct.dp2.2	cell1.medium	-1.49954	44	-5.78963	0.485946	5.31232565657424e-19	1.06246513131485e-18	signal	18.2747
5000.gene.3ct.dp2.3	cell1.weak	-1.42491	54	-6.03622	0.422848	5.43281055078858e-28	4.88952949570972e-27	signal	27.265
5000.gene.3ct.dp2.4	cell2.strong	-1.75235	44	-5.74292	0.419741	9.79162345538289e-22	2.51784603138417e-21	signal	21.0091
5000.gene.3ct.dp2.5	cell2.medium	-1.7984	37	-5.5626	0.386241	9.61748323473289e-23	3.46229396450384e-22	signal	22.0169
5000.gene.3ct.dp2.6	cell2.weak	-1.79442	38	-5.64879	0.432732	2.62009423930559e-19	5.89521203843758e-19	signal	18.5817
5000.gene.3ct.dp2.7	cell3.strong	-1.59603	44	-5.82841	0.40017	1.91591228271477e-26	1.14954736962886e-25	signal	25.7176
5000.gene.3ct.dp2.8	cell3.medium	-1.51532	55	-6.09952	0.417813	2.60874026278232e-28	4.69573247300818e-27	signal	27.5836
5000.gene.3ct.dp2.9	cell3.weak	-1.58369	49	-6.02151	0.460219	2.63528254701284e-22	7.90584764103852e-22	signal	21.5792
5000.gene.3ct.dp2.10	random.set_1	-6.12008	49	-5.90212	0.426009	0.695548	0.792561	random	0.157673
5000.gene.3ct.dp2.11	random.set_2	-5.87043	37	-5.63836	0.431854	0.704499	0.792561	random	0.15212
5000.gene.3ct.dp2.12	random.set_3	-5.79802	37	-5.70513	0.433826	0.584774	0.780956	random	0.233012
5000.gene.3ct.dp2.13	random.set_4	-6.15541	55	-6.02078	0.493915	0.60741	0.780956	random	0.216518
5000.gene.3ct.dp2.14	random.set_5	-5.76601	44	-5.85335	0.455936	0.424043	0.693888	random	0.372591
5000.gene.3ct.dp2.15	random.set_6	-6.07945	37	-5.69816	0.471248	0.790777	0.807978	random	0.101946
5000.gene.3ct.dp2.16	random.set_7	-6.03511	54	-6.01278	0.482237	0.518464	0.777696	random	0.285281
5000.gene.3ct.dp2.17	random.set_8	-5.56702	44	-5.84028	0.452305	0.272869	0.491164	random	0.564046
5000.gene.3ct.dp2.18	random.set_9	-6.10742	37	-5.68699	0.482988	0.807978	0.807978	random	0.0926003
5000.gene.3ct.dp3.1	cell1.strong	-1.44293	37	-5.36027	0.482797	2.452051279535e-16	7.356153838605e-16	signal	15.6105
5000.gene.3ct.dp3.2	cell1.medium	-1.25928	44	-5.59028	0.45508	8.91230598141859e-22	1.60421507665535e-20	signal	21.05
5000.gene.3ct.dp3.3	cell1.weak	-1.72556	54	-5.77217	0.481117	2.03520164869123e-17	9.15840741911054e-17	signal	16.6914
5000.gene.3ct.dp3.4	cell2.strong	-1.38642	44	-5.49645	0.493795	4.27574141141657e-17	1.53926690810997e-16	signal	16.369
5000.gene.3ct.dp3.5	cell2.medium	-1.59067	37	-5.29468	0.489769	1.97263067786857e-14	3.94526135573714e-14	signal	13.705
5000.gene.3ct.dp3.6	cell2.weak	-1.61276	38	-5.4178	0.498183	1.10455312361245e-14	2.48524452812801e-14	signal	13.9568
5000.gene.3ct.dp3.7	cell3.strong	-1.18205	44	-5.58666	0.484791	5.15635893812225e-20	4.64072304431003e-19	signal	19.2877
5000.gene.3ct.dp3.8	cell3.medium	-1.32854	55	-5.88798	0.515647	4.69322940615059e-19	2.81593764369035e-18	signal	18.3285
5000.gene.3ct.dp3.9	cell3.weak	-1.60156	49	-5.73029	0.519181	9.14759550622369e-16	2.35223884445752e-15	signal	15.0387
5000.gene.3ct.dp3.10	random.set_1	-5.32909	49	-5.68488	0.471646	0.225316	0.376059	random	0.647207
5000.gene.3ct.dp3.11	random.set_2	-5.56132	37	-5.36081	0.53754	0.645431	0.72611	random	0.19015
5000.gene.3ct.dp3.12	random.set_3	-5.64227	37	-5.482	0.445939	0.640356	0.72611	random	0.193578
5000.gene.3ct.dp3.13	random.set_4	-6.19991	55	-5.79018	0.533744	0.778652	0.811807	random	0.108657
5000.gene.3ct.dp3.14	random.set_5	-5.14329	44	-5.5622	0.566515	0.229814	0.376059	random	0.638623
5000.gene.3ct.dp3.15	random.set_6	-5.54243	37	-5.45073	0.488205	0.574492	0.72611	random	0.240716
5000.gene.3ct.dp3.16	random.set_7	-6.13072	54	-5.66629	0.525029	0.811807	0.811807	random	0.0905474
5000.gene.3ct.dp3.17	random.set_8	-5.37697	44	-5.60056	0.491348	0.324537	0.486806	random	0.488736
5000.gene.3ct.dp3.18	random.set_9	-5.4913	37	-5.43555	0.558904	0.539732	0.72611	random	0.267822
5000.gene.4ct.dyn.dp1.1	cell1.strong	-2.90724	25	-4.60627	0.461783	0.000116939	0.000311839	signal	3.93204
5000.gene.4ct.dyn.dp1.2	cell1.medium	-0.597502	22	-4.353	0.504489	4.87831147102645e-14	1.95132458841058e-13	signal	13.3117
5000.gene.4ct.dyn.dp1.3	cell1.weak	1.79346	27	-4.69207	0.487963	1.30445586867295e-40	3.13069408481508e-39	signal	39.8846
5000.gene.4ct.dyn.dp1.4	cell2.strong	-1.4191	26	-4.51967	0.427034	1.92552394165594e-13	6.60179637139179e-13	signal	12.7155
5000.gene.4ct.dyn.dp1.5	cell2.medium	-2.60154	17	-4.18068	0.515636	0.00109747	0.00239447	signal	2.95961
5000.gene.4ct.dyn.dp1.6	cell2.weak	-0.899869	23	-4.41714	0.462195	1.37120502046752e-14	6.5817840982441e-14	signal	13.8629
5000.gene.4ct.dyn.dp1.7	cell3.strong	-3.14733	24	-4.60171	0.511834	0.00224511	0.00449021	signal	2.64876
5000.gene.4ct.dyn.dp1.8	cell3.medium	-2.67428	21	-4.38897	0.489282	0.000228723	0.000548935	signal	3.64069
5000.gene.4ct.dyn.dp1.9	cell3.weak	-0.875348	27	-4.68763	0.500567	1.30891487061402e-14	6.5817840982441e-14	signal	13.8831
5000.gene.4ct.dyn.dp1.10	cell4.strong	-2.00491	21	-4.39605	0.49353	6.33163394312967e-07	1.8994901829389e-06	signal	6.19848
5000.gene.4ct.dyn.dp1.11	cell4.medium	0.872546	22	-4.41527	0.465517	3.34436759983515e-30	2.67549407986812e-29	signal	29.4757
5000.gene.4ct.dyn.dp1.12	cell4.weak	1.86613	17	-4.15486	0.479483	1.81289226263924e-36	2.17547071516709e-35	signal	35.7416
5000.gene.4ct.dyn.dp1.13	random.set_1	-4.45661	27	-4.6466	0.44918	0.336155	0.474572	random	0.47346
5000.gene.4ct.dyn.dp1.14	random.set_2	-4.75976	17	-4.21757	0.529256	0.847186	0.847186	random	0.0720212
5000.gene.4ct.dyn.dp1.15	random.set_3	-3.9764	17	-4.13456	0.452494	0.363347	0.484463	random	0.439678
5000.gene.4ct.dyn.dp1.16	random.set_4	-4.24013	21	-4.46861	0.475172	0.315322	0.472983	random	0.501246
5000.gene.4ct.dyn.dp1.17	random.set_5	-4.30933	22	-4.40476	0.445376	0.415168	0.498201	random	0.381777
5000.gene.4ct.dyn.dp1.18	random.set_6	-3.4992	17	-4.31347	0.54256	0.0667032	0.114348	random	1.17585
5000.gene.4ct.dyn.dp1.19	random.set_7	-4.46994	21	-4.40941	0.521722	0.546183	0.624209	random	0.262662
5000.gene.4ct.dyn.dp1.20	random.set_8	-5.10248	26	-4.61919	0.473224	0.846436	0.847186	random	0.0724057
5000.gene.4ct.dyn.dp1.21	random.set_9	-3.83297	22	-4.36814	0.4661	0.125444	0.20071	random	0.90155
5000.gene.4ct.dyn.dp1.22	random.set_10	-4.34895	22	-4.4751	0.471669	0.394562	0.498201	random	0.403885
5000.gene.4ct.dyn.dp1.23	random.set_11	-4.70477	21	-4.35333	0.515838	0.752162	0.82054	random	0.123689
5000.gene.4ct.dyn.dp1.24	random.set_12	-3.3301	22	-4.40184	0.502527	0.0164743	0.030414	random	1.78319
5000.gene.4ct.dyn.dp2.1	cell1.strong	-2.54235	25	-4.67821	0.450364	1.05544399725934e-06	2.81451732602491e-06	signal	5.97656
5000.gene.4ct.dyn.dp2.2	cell1.medium	-0.76048	22	-4.59359	0.534807	3.82513205506112e-13	1.53005282202445e-12	signal	12.4174
5000.gene.4ct.dyn.dp2.3	cell1.weak	1.79477	27	-4.80608	0.484669	1.53779339010097e-42	3.69070413624233e-41	signal	41.8131
5000.gene.4ct.dyn.dp2.4	cell2.strong	-2.19393	26	-4.75148	0.552781	1.8577100419723e-06	4.45850410073352e-06	signal	5.73102
5000.gene.4ct.dyn.dp2.5	cell2.medium	-2.24884	17	-4.23198	0.534313	0.000102992	0.00022471	signal	3.9872
5000.gene.4ct.dyn.dp2.6	cell2.weak	0.747864	23	-4.60656	0.478279	2.15233174100824e-29	1.03311923568396e-28	signal	28.6671
5000.gene.4ct.dyn.dp2.7	cell3.strong	-3.29364	24	-4.64161	0.499856	0.0035013	0.00700259	signal	2.45577
5000.gene.4ct.dyn.dp2.8	cell3.medium	-1.32105	21	-4.57439	0.491932	1.87801211807254e-11	6.43889869053442e-11	signal	10.7263
5000.gene.4ct.dyn.dp2.9	cell3.weak	1.32703	27	-4.78432	0.489099	3.96820420543636e-36	3.17456336434909e-35	signal	35.4014
5000.gene.4ct.dyn.dp2.10	cell4.strong	-2.02394	21	-4.51997	0.507057	4.27067358305111e-07	1.28120207491533e-06	signal	6.3695
5000.gene.4ct.dyn.dp2.11	cell4.medium	1.41641	22	-4.54973	0.488157	1.18939322384922e-34	7.13635934309532e-34	signal	33.9247
5000.gene.4ct.dyn.dp2.12	cell4.weak	2.19477	17	-4.38178	0.490196	2.4319052423324e-41	2.91828629079888e-40	signal	40.6141
5000.gene.4ct.dyn.dp2.13	random.set_1	-4.84139	27	-4.80258	0.488377	0.53167	0.580004	random	0.274358
5000.gene.4ct.dyn.dp2.14	random.set_2	-4.12721	17	-4.39115	0.526129	0.307952	0.388992	random	0.511517
5000.gene.4ct.dyn.dp2.15	random.set_3	-3.89522	17	-4.33202	0.525267	0.202829	0.270438	random	0.692871
5000.gene.4ct.dyn.dp2.16	random.set_4	-3.91257	21	-4.58742	0.456959	0.0698625	0.119764	random	1.15576
5000.gene.4ct.dyn.dp2.17	random.set_5	-4.17537	22	-4.63909	0.470573	0.162207	0.243311	random	0.78993
5000.gene.4ct.dyn.dp2.18	random.set_6	-4.24718	17	-4.39427	0.49422	0.383001	0.459601	random	0.4168
5000.gene.4ct.dyn.dp2.19	random.set_7	-4.87566	21	-4.50958	0.477964	0.778138	0.778138	random	0.108944
5000.gene.4ct.dyn.dp2.20	random.set_8	-3.94333	26	-4.721	0.488093	0.0555485	0.102551	random	1.25533
5000.gene.4ct.dyn.dp2.21	random.set_9	-4.10287	22	-4.5699	0.509021	0.17944	0.253327	random	0.746082
5000.gene.4ct.dyn.dp2.22	random.set_10	-4.56094	22	-4.6483	0.47482	0.427008	0.48801	random	0.369564
5000.gene.4ct.dyn.dp2.23	random.set_11	-4.7923	21	-4.61469	0.495397	0.640022	0.667849	random	0.193805
5000.gene.4ct.dyn.dp2.24	random.set_12	-4.00127	22	-4.505	0.469997	0.141911	0.227057	random	0.847984
5000.gene.4ct.dyn.dp3.1	cell1.strong	-2.51619	25	-5.1056	0.471022	1.92684144290317e-08	4.20401769360692e-08	signal	7.71515
5000.gene.4ct.dyn.dp3.2	cell1.medium	0.0244744	22	-4.98916	0.514056	8.94668033258428e-23	3.06743325688604e-22	signal	22.0483
5000.gene.4ct.dyn.dp3.3	cell1.weak	1.43795	27	-5.13345	0.486777	7.83728738522893e-42	1.88094897245494e-40	signal	41.1058
5000.gene.4ct.dyn.dp3.4	cell2.strong	-2.63255	26	-5.15064	0.456885	1.77963204190309e-08	4.20401769360692e-08	signal	7.74967
5000.gene.4ct.dyn.dp3.5	cell2.medium	-1.62263	17	-4.67047	0.497987	4.66948625804256e-10	1.24519633547802e-09	signal	9.33073
5000.gene.4ct.dyn.dp3.6	cell2.weak	0.179056	23	-5.07884	0.433079	3.21238146654932e-34	1.54194310394367e-33	signal	33.4932
5000.gene.4ct.dyn.dp3.7	cell3.strong	-2.97051	24	-5.05295	0.437249	9.55571379569556e-07	1.91114275913911e-06	signal	6.01974
5000.gene.4ct.dyn.dp3.8	cell3.medium	-0.426374	21	-4.96851	0.45261	5.32405058183731e-24	2.12962023273492e-23	signal	23.2738
5000.gene.4ct.dyn.dp3.9	cell3.weak	0.785157	27	-5.30767	0.461709	4.6108806625603e-40	5.53305679507236e-39	signal	39.3362
5000.gene.4ct.dyn.dp3.10	cell4.strong	-1.71373	21	-4.87954	0.438607	2.64049304660048e-13	7.92147913980144e-13	signal	12.5783
5000.gene.4ct.dyn.dp3.11	cell4.medium	0.785132	22	-4.97609	0.465171	1.57225634262269e-35	9.43353805573614e-35	signal	34.8035
5000.gene.4ct.dyn.dp3.12	cell4.weak	1.36521	17	-4.76409	0.472597	9.12282494873272e-39	7.29825995898618e-38	signal	38.0399
5000.gene.4ct.dyn.dp3.13	random.set_1	-4.09691	27	-5.16718	0.474222	0.0120068	0.0221664	random	1.92057
5000.gene.4ct.dyn.dp3.14	random.set_2	-4.75228	17	-4.69409	0.500844	0.546248	0.572464	random	0.26261
5000.gene.4ct.dyn.dp3.15	random.set_3	-4.33316	17	-4.69292	0.496056	0.234156	0.370691	random	0.630494
5000.gene.4ct.dyn.dp3.16	random.set_4	-4.98048	21	-5.02029	0.478607	0.466853	0.572464	random	0.33082
5000.gene.4ct.dyn.dp3.17	random.set_5	-4.96136	22	-5.02932	0.472548	0.442825	0.572464	random	0.353768
5000.gene.4ct.dyn.dp3.18	random.set_6	-4.87695	17	-4.81103	0.539662	0.548611	0.572464	random	0.260735
5000.gene.4ct.dyn.dp3.19	random.set_7	-4.32911	21	-4.94913	0.473127	0.0950203	0.162892	random	1.02218
5000.gene.4ct.dyn.dp3.20	random.set_8	-5.22131	26	-5.19746	0.434596	0.521888	0.572464	random	0.282423
5000.gene.4ct.dyn.dp3.21	random.set_9	-5.00029	22	-5.0042	0.502919	0.496901	0.572464	random	0.30373
5000.gene.4ct.dyn.dp3.22	random.set_10	-5.47522	22	-4.92234	0.483676	0.873497	0.873497	random	0.0587386
5000.gene.4ct.dyn.dp3.23	random.set_11	-4.63052	21	-4.95957	0.48138	0.247127	0.370691	random	0.607079
5000.gene.4ct.dyn.dp3.24	random.set_12	-4.94406	22	-4.90514	0.430641	0.536005	0.572464	random	0.270832
5000.gene.6ct.dyn.dp1.1	cell1.strong	0.821816	23	-4.11969	0.487504	1.90552518333412e-24	1.14331511000047e-23	signal	23.72
5000.gene.6ct.dyn.dp1.2	cell1.medium	1.56177	24	-4.10382	0.561786	3.21957190693989e-24	1.44880735812295e-23	signal	23.4922
5000.gene.6ct.dyn.dp1.3	cell1.weak	2.04424	27	-4.16776	0.510477	2.27261325595521e-34	8.18140772143876e-33	signal	33.6435
5000.gene.6ct.dyn.dp1.4	cell2.strong	-2.46342	22	-4.03162	0.527402	0.0014724	0.00311802	signal	2.83197
5000.gene.6ct.dyn.dp1.5	cell2.medium	-1.55053	21	-3.98419	0.496158	4.67123651212851e-07	1.20117510311876e-06	signal	6.33057
5000.gene.6ct.dyn.dp1.6	cell2.weak	1.72203	26	-4.18251	0.534181	1.05489567266493e-28	1.89881221079687e-27	signal	27.9768
5000.gene.6ct.dyn.dp1.7	cell3.strong	-2.66469	27	-4.23018	0.555407	0.00241131	0.00482261	signal	2.61775
5000.gene.6ct.dyn.dp1.8	cell3.medium	-2.12586	23	-4.10573	0.496047	3.28575090400775e-05	7.8858021696186e-05	signal	4.48337
5000.gene.6ct.dyn.dp1.9	cell3.weak	1.33178	22	-4.00313	0.527844	2.57258761777528e-24	1.32304506057014e-23	signal	23.5896
5000.gene.6ct.dyn.dp1.10	cell4.strong	-0.980931	20	-3.92102	0.505346	2.9784361712513e-09	8.9353085137539e-09	signal	8.52601
5000.gene.6ct.dyn.dp1.11	cell4.medium	1.00145	14	-3.57316	0.63303	2.4776149181425e-13	8.10855791392091e-13	signal	12.606
5000.gene.6ct.dyn.dp1.12	cell4.weak	1.72751	24	-4.14795	0.537821	4.39839818833212e-28	5.27807782599854e-27	signal	27.3567
5000.gene.6ct.dyn.dp1.13	cell5.strong	-2.08009	21	-3.92725	0.516786	0.000175564	0.00039502	signal	3.75556
5000.gene.6ct.dyn.dp1.14	cell5.medium	0.170207	18	-3.83443	0.513576	3.15587120322242e-15	1.13611363316007e-14	signal	14.5009
5000.gene.6ct.dyn.dp1.15	cell5.weak	1.55388	27	-4.22629	0.560938	3.36298884621846e-25	2.42135196927729e-24	signal	24.4733
5000.gene.6ct.dyn.dp1.16	cell6.strong	-0.848994	19	-3.87299	0.567963	5.06766816444205e-08	1.40335426092241e-07	signal	7.29519
5000.gene.6ct.dyn.dp1.17	cell6.medium	0.13646	28	-4.27905	0.454723	1.36230068431755e-22	5.4492027372702e-22	signal	21.8657
5000.gene.6ct.dyn.dp1.18	cell6.weak	1.75905	20	-3.98046	0.555468	2.50546854582796e-25	2.25492169124516e-24	signal	24.6011
5000.gene.6ct.dyn.dp1.19	random.set_1	-4.66335	22	-4.00259	0.50762	0.903489	0.903489	random	0.0440773
5000.gene.6ct.dyn.dp1.20	random.set_2	-3.3977	27	-4.23972	0.543287	0.0605877	0.0948329	random	1.21762
5000.gene.6ct.dyn.dp1.21	random.set_3	-2.98205	21	-4.05319	0.493893	0.0150499	0.0279263	random	1.82247
5000.gene.6ct.dyn.dp1.22	random.set_4	-3.75545	14	-3.62497	0.526393	0.597885	0.652238	random	0.223382
5000.gene.6ct.dyn.dp1.23	random.set_5	-3.81288	24	-4.17503	0.538923	0.250798	0.334397	random	0.600677
5000.gene.6ct.dyn.dp1.24	random.set_6	-2.79111	20	-3.88629	0.507808	0.0155146	0.0279263	random	1.80926
5000.gene.6ct.dyn.dp1.25	random.set_7	-4.46094	20	-3.85304	0.503223	0.886478	0.903489	random	0.0523321
5000.gene.6ct.dyn.dp1.26	random.set_8	-3.99094	24	-4.08673	0.532279	0.428598	0.532052	random	0.36795
5000.gene.6ct.dyn.dp1.27	random.set_9	-3.51027	26	-4.20977	0.538363	0.0969215	0.145382	random	1.01358
5000.gene.6ct.dyn.dp1.28	random.set_10	-2.9513	14	-3.60825	0.616726	0.143387	0.206478	random	0.84349
5000.gene.6ct.dyn.dp1.29	random.set_11	-4.15359	24	-4.16242	0.541036	0.493495	0.592194	random	0.306717
5000.gene.6ct.dyn.dp1.30	random.set_12	-3.33778	24	-4.15755	0.502913	0.0515455	0.0851675	random	1.28781
5000.gene.6ct.dyn.dp1.31	random.set_13	-3.37089	27	-4.25569	0.544383	0.0520468	0.0851675	random	1.28361
5000.gene.6ct.dyn.dp1.32	random.set_14	-4.12492	22	-4.09138	0.595078	0.522469	0.606739	random	0.281939
5000.gene.6ct.dyn.dp1.33	random.set_15	-4.10621	21	-3.90439	0.512156	0.653231	0.691656	random	0.184934
5000.gene.6ct.dyn.dp1.34	random.set_16	-3.7754	23	-4.07509	0.544479	0.291015	0.374162	random	0.536085
5000.gene.6ct.dyn.dp1.35	random.set_17	-3.98559	20	-3.87374	0.533159	0.583082	0.652238	random	0.23427
5000.gene.6ct.dyn.dp1.36	random.set_18	-3.42184	20	-3.94757	0.528529	0.159938	0.221453	random	0.796048
5000.gene.6ct.dyn.dp2.1	cell1.strong	0.301175	23	-3.79831	0.500233	1.25137472151101e-16	4.50494899743964e-16	signal	15.9026
5000.gene.6ct.dyn.dp2.2	cell1.medium	1.24946	24	-4.02753	0.516236	7.89796143733684e-25	4.0618087392018e-24	signal	24.1025
5000.gene.6ct.dyn.dp2.3	cell1.weak	2.27034	27	-4.12214	0.470013	1.98481849008829e-42	7.14534656431784e-41	signal	41.7023
5000.gene.6ct.dyn.dp2.4	cell2.strong	-1.76727	22	-3.82394	0.546649	8.41681061390223e-05	0.000168336	signal	4.07485
5000.gene.6ct.dyn.dp2.5	cell2.medium	0.27384	21	-3.78729	0.553263	1.06537320840035e-13	3.48667595476478e-13	signal	12.9725
5000.gene.6ct.dyn.dp2.6	cell2.weak	2.38542	26	-4.01967	0.527461	3.11460499891254e-34	3.73752599869505e-33	signal	33.5066
5000.gene.6ct.dyn.dp2.7	cell3.strong	-2.03601	27	-4.08155	0.499422	2.10352655546921e-05	4.45452682334656e-05	signal	4.67705
5000.gene.6ct.dyn.dp2.8	cell3.medium	-1.17955	23	-4.00173	0.517961	2.53800290447171e-08	6.0912069707321e-08	signal	7.59551
5000.gene.6ct.dyn.dp2.9	cell3.weak	2.0882	22	-3.94908	0.57731	6.76116081225092e-26	4.05669648735055e-25	signal	25.17
5000.gene.6ct.dyn.dp2.10	cell4.strong	-0.22821	20	-3.77538	0.577652	4.10894772528321e-10	1.1378624470015e-09	signal	9.38627
5000.gene.6ct.dyn.dp2.11	cell4.medium	0.774256	14	-3.45406	0.620114	4.59632931931284e-12	1.37889879579385e-11	signal	11.3376
5000.gene.6ct.dyn.dp2.12	cell4.weak	2.43289	24	-3.92115	0.517884	6.62456445236588e-35	1.19242160142586e-33	signal	34.1788
5000.gene.6ct.dyn.dp2.13	cell5.strong	-1.11414	21	-3.90569	0.532993	8.13787453012734e-08	1.83102176927865e-07	signal	7.08949
5000.gene.6ct.dyn.dp2.14	cell5.medium	1.31748	18	-3.78354	0.523019	8.95301336897976e-23	4.02885601604089e-22	signal	22.048
5000.gene.6ct.dyn.dp2.15	cell5.weak	2.25351	27	-4.11143	0.53933	1.91546010786381e-32	1.43744055217161e-31	signal	31.7177
5000.gene.6ct.dyn.dp2.16	cell6.strong	-0.54392	19	-3.74349	0.54903	2.81025623872895e-09	7.22637318530302e-09	signal	8.55125
5000.gene.6ct.dyn.dp2.17	cell6.medium	0.990835	28	-4.13114	0.536281	6.42761867765445e-22	2.57104747106178e-21	signal	21.1919
5000.gene.6ct.dyn.dp2.18	cell6.weak	2.4391	20	-3.84438	0.532585	1.99644521134946e-32	1.43744055217161e-31	signal	31.6997
5000.gene.6ct.dyn.dp2.19	random.set_1	-2.51854	22	-3.9	0.556378	0.00651504	0.0123443	random	2.18608
5000.gene.6ct.dyn.dp2.20	random.set_2	-5.03425	27	-4.1853	0.470604	0.964381	0.964381	random	0.0157516
5000.gene.6ct.dyn.dp2.21	random.set_3	-3.64966	21	-3.88665	0.568442	0.338366	0.468506	random	0.470614
5000.gene.6ct.dyn.dp2.22	random.set_4	-3.91542	14	-3.49849	0.614099	0.751408	0.795608	random	0.124124
5000.gene.6ct.dyn.dp2.23	random.set_5	-3.44852	24	-3.97691	0.582629	0.18223	0.293613	random	0.73938
5000.gene.6ct.dyn.dp2.24	random.set_6	-3.26258	20	-3.8161	0.624163	0.187586	0.293613	random	0.726799
5000.gene.6ct.dyn.dp2.25	random.set_7	-4.06091	20	-3.84625	0.576121	0.645275	0.725934	random	0.190255
5000.gene.6ct.dyn.dp2.26	random.set_8	-3.48178	24	-3.98363	0.530301	0.171984	0.293613	random	0.764513
5000.gene.6ct.dyn.dp2.27	random.set_9	-4.30139	26	-4.20693	0.61451	0.561088	0.673305	random	0.250969
5000.gene.6ct.dyn.dp2.28	random.set_10	-3.19282	14	-3.45312	0.537122	0.313974	0.468506	random	0.503107
5000.gene.6ct.dyn.dp2.29	random.set_11	-3.85672	24	-4.04938	0.555142	0.364278	0.485704	random	0.438567
5000.gene.6ct.dyn.dp2.30	random.set_12	-4.3892	24	-4.01476	0.572536	0.743444	0.795608	random	0.128751
5000.gene.6ct.dyn.dp2.31	random.set_13	-4.35323	27	-4.18167	0.542809	0.624019	0.724668	random	0.204802
5000.gene.6ct.dyn.dp2.32	random.set_14	-4.41066	22	-3.97783	0.567013	0.777373	0.799584	random	0.109371
5000.gene.6ct.dyn.dp2.33	random.set_15	-3.88157	21	-3.90833	0.543589	0.480366	0.617614	random	0.318428
5000.gene.6ct.dyn.dp2.34	random.set_16	-2.93599	23	-3.95336	0.530673	0.0276106	0.0496991	random	1.55892
5000.gene.6ct.dyn.dp2.35	random.set_17	-3.54655	20	-3.80932	0.611542	0.333715	0.468506	random	0.476625
5000.gene.6ct.dyn.dp2.36	random.set_18	-3.9474	20	-3.90911	0.529355	0.528831	0.65648	random	0.276683
5000.gene.6ct.dyn.dp3.1	cell1.strong	-1.06685	23	-4.84096	0.495637	1.32171744794872e-14	3.96515234384616e-14	signal	13.8789
5000.gene.6ct.dyn.dp3.2	cell1.medium	1.02685	24	-4.76258	0.512998	7.73974683974951e-30	5.57261772461965e-29	signal	29.1113
5000.gene.6ct.dyn.dp3.3	cell1.weak	2.08747	27	-4.88953	0.590022	1.44962688474475e-32	1.7395522616937e-31	signal	31.8387
5000.gene.6ct.dyn.dp3.4	cell2.strong	-2.20717	22	-4.70741	0.53911	1.76134699921194e-06	3.72991129244881e-06	signal	5.75416
5000.gene.6ct.dyn.dp3.5	cell2.medium	-0.491383	21	-4.71473	0.518317	1.84701947400075e-16	6.6492701064027e-16	signal	15.7335
5000.gene.6ct.dyn.dp3.6	cell2.weak	2.52469	26	-4.94544	0.515442	6.73869278430398e-48	2.42592940234943e-46	signal	47.1714
5000.gene.6ct.dyn.dp3.7	cell3.strong	-2.76161	27	-4.91862	0.505879	1.0044842363022e-05	2.0089684726044e-05	signal	4.99806
5000.gene.6ct.dyn.dp3.8	cell3.medium	-0.239568	23	-4.79063	0.571929	8.7857714508876e-16	2.87534338392685e-15	signal	15.0562
5000.gene.6ct.dyn.dp3.9	cell3.weak	1.61725	22	-4.68703	0.53642	3.42729925179597e-32	3.08456932661637e-31	signal	31.465
5000.gene.6ct.dyn.dp3.10	cell4.strong	-1.84297	20	-4.58971	0.551888	3.22882284091047e-07	7.26485139204856e-07	signal	6.49096
5000.gene.6ct.dyn.dp3.11	cell4.medium	-0.62085	14	-4.21797	0.579208	2.64210530697507e-10	7.31659931162327e-10	signal	9.57805
5000.gene.6ct.dyn.dp3.12	cell4.weak	0.66745	24	-4.75425	0.578759	3.7031038064501e-21	1.48124152258004e-20	signal	20.4314
5000.gene.6ct.dyn.dp3.13	cell5.strong	-1.95211	21	-4.68308	0.512602	4.97381678788763e-08	1.19371602909303e-07	signal	7.30331
5000.gene.6ct.dyn.dp3.14	cell5.medium	1.59952	18	-4.40235	0.553243	1.01348705770283e-27	6.08092234621698e-27	signal	26.9942
5000.gene.6ct.dyn.dp3.15	cell5.weak	1.78186	27	-4.84181	0.554148	3.13534789040773e-33	5.64362620273391e-32	signal	32.5037
5000.gene.6ct.dyn.dp3.16	cell6.strong	-1.36609	19	-4.45748	0.543855	6.57035179310215e-09	1.68951903251198e-08	signal	8.18241
5000.gene.6ct.dyn.dp3.17	cell6.medium	0.0404711	28	-4.95745	0.493998	2.31491351844926e-24	1.19052695234533e-23	signal	23.6355
5000.gene.6ct.dyn.dp3.18	cell6.weak	1.02404	20	-4.59991	0.582617	2.38912069847124e-22	1.07510431431206e-21	signal	21.6218
5000.gene.6ct.dyn.dp3.19	random.set_1	-4.80062	22	-4.70318	0.555003	0.56968	0.732446	random	0.244369
5000.gene.6ct.dyn.dp3.20	random.set_2	-5.6097	27	-4.89732	0.519868	0.914704	0.914704	random	0.0387193
5000.gene.6ct.dyn.dp3.21	random.set_3	-4.13653	21	-4.61762	0.573209	0.200655	0.361179	random	0.69755
5000.gene.6ct.dyn.dp3.22	random.set_4	-4.22307	14	-4.29913	0.574313	0.447319	0.653852	random	0.349383
5000.gene.6ct.dyn.dp3.23	random.set_5	-4.94617	24	-4.77791	0.521192	0.626592	0.764828	random	0.203015
5000.gene.6ct.dyn.dp3.24	random.set_6	-4.64339	20	-4.5752	0.594244	0.545678	0.727571	random	0.263064
5000.gene.6ct.dyn.dp3.25	random.set_7	-5.11011	20	-4.58445	0.568222	0.822542	0.846043	random	0.0848419
5000.gene.6ct.dyn.dp3.26	random.set_8	-5.21331	24	-4.77121	0.559979	0.785093	0.831275	random	0.105079
5000.gene.6ct.dyn.dp3.27	random.set_9	-4.39136	26	-4.85384	0.545754	0.198384	0.361179	random	0.702493
5000.gene.6ct.dyn.dp3.28	random.set_10	-4.15912	14	-4.22837	0.600078	0.454064	0.653852	random	0.342883
5000.gene.6ct.dyn.dp3.29	random.set_11	-5.0525	24	-4.86566	0.531689	0.637357	0.764828	random	0.195617
5000.gene.6ct.dyn.dp3.30	random.set_12	-5.11233	24	-4.84329	0.48534	0.710324	0.799114	random	0.148544
5000.gene.6ct.dyn.dp3.31	random.set_13	-4.5924	27	-4.96242	0.532242	0.243463	0.381073	random	0.613567
5000.gene.6ct.dyn.dp3.32	random.set_14	-4.22519	22	-4.66059	0.551371	0.21486	0.364581	random	0.667844
5000.gene.6ct.dyn.dp3.33	random.set_15	-4.64582	21	-4.65688	0.600013	0.492648	0.682128	random	0.307463
5000.gene.6ct.dyn.dp3.34	random.set_16	-4.94862	23	-4.70836	0.577375	0.661343	0.768011	random	0.179573
5000.gene.6ct.dyn.dp3.35	random.set_17	-4.91742	20	-4.52186	0.534557	0.770346	0.831275	random	0.113314
5000.gene.6ct.dyn.dp3.36	random.set_18	-4.21705	20	-4.64339	0.558935	0.2228	0.364581	random	0.652085

[truncated: 10 more sheets: SupFig4a_c, SupFig4d, SupFig18, SupFig19, SupFig20, SupFig21, SupFig23a, SupFig23b, SupFig23c, SupFig24e]
